# Supplementary material for: Cannula and circuit management in peripheral extracorporeal membrane oxygenation: An international survey of 45 countries
Source: PLoS One. 2019 Dec 30;14(12):e0227248. doi: 10.1371/journal.pone.0227248 (PMC6936833; doi:10.1371/journal.pone.0227248)
Supplement: S1 Dataset — (XLSX) [file pone.0227248.s002.xlsx]

## Sheet: Data
Q2 Is your ECMO centre service located within an academic teaching hospital	Q3 How long has your centre service been providing ECMO	Q4_1 Which professionals are core members of your ECMO team Nurses	Q4_2 Which professionals are core members of your ECMO team Perfusionists	Q4_3 Which professionals are core members of your ECMO team Respiratory therapists	Q4_4 Which professionals are core members of your ECMO team Physicians medical doctors	Q4_5 Which professionals are core members of your ECMO team Cardiothoracic surgeons	Q4_6 Which professionals are core members of your ECMO team Other	Q5a For each ECMO population below approximately how many patients are placed on ECMO each year Neonate	Q5b For each ECMO population below approximately how many patients are placed on ECMO each year Paediatric	Q5c For each ECMO population below approximately how many patients are placed on ECMO each year Adult	Q6_1a For what reasons is ECMO support provided Neonate Not applicable	Q6_2a For what reasons is ECMO support provided Neonate Cardiac	Q6_3a For what reasons is ECMO support provided Neonate Respiratory	Q6_4a For what reasons is ECMO support provided Neonate CPR	Q6_1b For what reasons is ECMO support provided Paediatric Not applicable	Q6_2b For what reasons is ECMO support provided Paediatric Cardiac	Q6_3b For what reasons is ECMO support provided Paediatric Respiratory	Q6_4b For what reasons is ECMO support provided Paediatric CPR	Q6_1c For what reasons is ECMO support provided Adult Not applicable	Q6_2c For what reasons is ECMO support provided Adult Cardiac	Q6_3c For what reasons is ECMO support provided Adult Respiratory	Q6_4c For what reasons is ECMO support provided Adult CPR	Q7 Does your ECMO centre service have a written policy or guideline covering bedside ECMO line management	Q8a What is the most frequently performed cannula insertion method for peripheral VV ECMO Access cannula	Q8b What is the most frequently performed cannula insertion method for peripheral VV ECMO Return cannula	Q9a What is the most frequently performed cannula insertion method for peripheral VA ECMO Access cannula	Q9b What is the most frequently performed cannula insertion method for peripheral VA ECMO Return cannula	Q10a What is the most frequently used peripheral access and return cannula placement for VV ECMO Neonate	Q10b What is the most frequently used peripheral access and return cannula placement for VV ECMO Paediatric	Q10c What is the most frequently used peripheral access and return cannula placement for VV ECMO Adult	Q11a What is the most frequently used peripheral access and return cannula placement for VA ECMO Neonate	Q11b What is the most frequently used peripheral access and return cannula placement for VA ECMO Paediatric	Q11c What is the most frequently used peripheral access and return cannula placement for VA ECMO Adult	Q12_1 Which aseptic techniques and barrier precautions are routinely used during peripheral cannula insertion Hatcap	Q12_2 Which aseptic techniques and barrier precautions are routinely used during peripheral cannula insertion Mask	Q12_3 Which aseptic techniques and barrier precautions are routinely used during peripheral cannula insertion Hand washing	Q12_4 Which aseptic techniques and barrier precautions are routinely used during peripheral cannula insertion Sterile gown	Q12_5 Which aseptic techniques and barrier precautions are routinely used during peripheral cannula insertion Sterile gloves	Q12_6 Which aseptic techniques and barrier precautions are routinely used during peripheral cannula insertion Sterile full body drapes	Q12_7 Which aseptic techniques and barrier precautions are routinely used during peripheral cannula insertion Skin preparation with antiseptic	Q12_8 Which aseptic techniques and barrier precautions are routinely used during peripheral cannula insertion Sterile occlusive dressing to cover insertion site	Q12_9 Which aseptic techniques and barrier precautions are routinely used during peripheral cannula insertion Other	Q13_1 What is the preferred skin antiseptic agent for peripheral cannula insertion	Q14 How often are peripheral cannula site dressings replaced as part of routine care	Q15_1 Which aseptic techniques and barrier precautions are routinely used during dressing replacement Hatcap	Q15_2 Which aseptic techniques and barrier precautions are routinely used during dressing replacement Mask	Q15_3 Which aseptic techniques and barrier precautions are routinely used during dressing replacement Hand washing	Q15_4 Which aseptic techniques and barrier precautions are routinely used during dressing replacement Sterile gown	Q15_5 Which aseptic techniques and barrier precautions are routinely used during dressing replacement Sterile gloves
No	2-5 years	Nurses	Perfusionists			Cardiothoracic surgeons		0 pts	0 pts	6-12 pts	Not applicable				Not applicable					Cardiac	Respiratory		Yes	Seldinger technique	Seldinger technique	Seldinger technique	Seldinger technique	Not applicable	Not applicable	FemV-JugV	Not applicable	Not applicable	FemV-FemA	Hat/cap	Mask	Hand hygiene	Sterile gown	Sterile gloves	Sterile drapes	Antiseptic	Occlusive dx		CHG aqueous	1-3 days	Hat/cap	Mask	Hand hygiene	Sterile gown	Sterile gloves
Yes	More than 15 years	Nurses		Respiratory therapists				6-12 pts	30 or more	1-6 pts		Cardiac	Respiratory	CPR		Cardiac	Respiratory	CPR			Respiratory		No	SemiSeldinger	SemiSeldinger	Direct cutdown	Direct cutdown	JugV dbl	JugV dbl	JugV dbl	JugV-CarA	JugV-CarA	FemV-FemA	Hat/cap	Mask	Hand hygiene	Sterile gown	Sterile gloves	Sterile drapes	Antiseptic	Occlusive dx		CHG alcoholic	1-3 days		Mask	Hand hygiene
Yes	More than 15 years	Nurses			Physicians			30 or more	12-30 pts	30 or more			Respiratory				Respiratory	CPR			Respiratory	CPR	Yes	Seldinger technique	Seldinger technique	Direct cutdown	Seldinger technique	JugV dbl	FemV-JugV	FemV-JugV	JugV-CarA	JugV-FemA	JugV-FemA	Hat/cap	Mask	Hand hygiene	Sterile gown	Sterile gloves		Antiseptic	Occlusive dx		CHG alcoholic	5-7 days			Hand hygiene		Sterile gloves
Yes	5-10 years	Nurses	Perfusionists		Physicians	Cardiothoracic surgeons		1-6 pts	1-6 pts			Cardiac				Cardiac			Not applicable				Unsure	Not applicable	Not applicable	Not applicable	Not applicable	Not applicable	Not applicable	Not applicable	Not applicable	Not applicable	Not applicable	Hat/cap	Mask	Hand hygiene	Sterile gown	Sterile gloves	Sterile drapes	Antiseptic	Occlusive dx		Povidone iodine alcoholic	PRN			Hand hygiene
No	More than 15 years	Nurses		Respiratory therapists				6-12 pts	30 or more	0 pts		Cardiac	Respiratory			Cardiac	Respiratory	CPR	Not applicable				Yes	Direct cutdown	Direct cutdown	Direct cutdown	Direct cutdown	JugV dbl	JugV dbl	Not applicable	JugV-CarA	JugV-CarA	Not applicable	Hat/cap	Mask	Hand hygiene	Sterile gown	Sterile gloves	Sterile drapes	Antiseptic	Occlusive dx		CHG alcoholic	3-5 days	Hat/cap	Mask	Hand hygiene		Sterile gloves
Yes	5-10 years	Nurses	Perfusionists	Respiratory therapists	Physicians	Cardiothoracic surgeons		6-12 pts	1-6 pts	0 pts		Cardiac				Cardiac			Not applicable				Yes	Not applicable	Not applicable	Direct cutdown	Direct cutdown	Not applicable	Not applicable	Not applicable	JugV-CarA	JugV-CarA	Not applicable	Hat/cap	Mask	Hand hygiene	Sterile gown	Sterile gloves	Sterile drapes	Antiseptic	Occlusive dx		CHG alcoholic	PRN	Hat/cap	Mask	Hand hygiene	Sterile gown	Sterile gloves
Yes	5-10 years	Nurses	Perfusionists	Respiratory therapists	Physicians	Cardiothoracic surgeons		6-12 pts	1-6 pts	0 pts		Cardiac				Cardiac			Not applicable				Yes	Not applicable	Not applicable	Direct cutdown	Direct cutdown	Not applicable	Not applicable	Not applicable	JugV-CarA	JugV-CarA	Not applicable	Hat/cap	Mask	Hand hygiene	Sterile gown	Sterile gloves	Sterile drapes	Antiseptic	Occlusive dx		CHG alcoholic	PRN			Hand hygiene	Sterile gown	Sterile gloves
Yes	5-10 years		Perfusionists		Physicians	Cardiothoracic surgeons		1-6 pts	1-6 pts	6-12 pts		Cardiac				Cardiac				Cardiac	Respiratory	CPR	No	Direct cutdown	Direct cutdown	Direct cutdown	Direct cutdown	Not applicable	Not applicable	FemV-FemV	Not applicable	Not applicable	FemV-FemA	Hat/cap	Mask	Hand hygiene	Sterile gown	Sterile gloves	Sterile drapes	Antiseptic	Occlusive dx		CHG alcoholic	Daily	Hat/cap	Mask	Hand hygiene	Sterile gown	Sterile gloves
No	2-5 years	Nurses	Perfusionists	Respiratory therapists	Physicians	Cardiothoracic surgeons	Other	0 pts	0 pts	1-6 pts	Not applicable					Cardiac				Cardiac	Respiratory	CPR	Yes	Seldinger technique	Seldinger technique	Seldinger technique	SemiSeldinger	Not applicable	Not applicable	FemV-JugV	Not applicable	Not applicable	FemV-FemA	Hat/cap	Mask	Hand hygiene	Sterile gown	Sterile gloves	Sterile drapes	Antiseptic	Occlusive dx		CHG alcoholic	Daily	Hat/cap	Mask	Hand hygiene		Sterile gloves
Yes	10-15 years	Nurses						1-6 pts	6-12 pts	0 pts		Cardiac				Cardiac							No	Not applicable	Not applicable	SemiSeldinger	SemiSeldinger	Not applicable	Not applicable	Not applicable	JugV-CarA	JugV-CarA		Hat/cap	Mask	Hand hygiene	Sterile gown	Sterile gloves	Sterile drapes	Antiseptic	Occlusive dx		CHG alcoholic	1-3 days	Hat/cap	Mask	Hand hygiene	Sterile gown	Sterile gloves
Yes		Nurses	Perfusionists		Physicians	Cardiothoracic surgeons		6-12 pts	1-6 pts	12-30 pts		Cardiac		CPR		Cardiac		CPR		Cardiac	Respiratory		Yes	Direct cutdown	Direct cutdown	Direct cutdown	Direct cutdown	JugV dbl	JugV dbl	JugV-FemV	JugV-CarA	JugV-CarA		Hat/cap	Mask	Hand hygiene	Sterile gown	Sterile gloves	Sterile drapes	Antiseptic	Occlusive dx		CHG aqueous	PRN			Hand hygiene		Sterile gloves
Yes	More than 15 years	Nurses	Perfusionists	Respiratory therapists	Physicians	Cardiothoracic surgeons		12-30 pts	12-30 pts			Cardiac	Respiratory	CPR		Cardiac	Respiratory	CPR					Yes	SemiSeldinger	Seldinger technique	Direct cutdown	Direct cutdown	JugV dbl	JugV dbl		JugV-CarA	JugV-CarA		Hat/cap	Mask	Hand hygiene	Sterile gown	Sterile gloves	Sterile drapes	Antiseptic	Occlusive dx		CHG alcoholic	PRN	Hat/cap	Mask	Hand hygiene	Sterile gown	Sterile gloves
Yes	More than 15 years	Nurses						12-30 pts	6-12 pts			Cardiac	Respiratory			Cardiac	Respiratory	CPR	Not applicable				No	SemiSeldinger	SemiSeldinger	Direct cutdown	Direct cutdown	JugV dbl	JugV dbl	Not applicable	JugV-CarA	JugV-CarA		Hat/cap	Mask	Hand hygiene	Sterile gown	Sterile gloves	Sterile drapes	Antiseptic			CHG alcoholic	Daily	Hat/cap	Mask	Hand hygiene		Sterile gloves
Yes	5-10 years	Nurses	Perfusionists	Respiratory therapists	Physicians			12-30 pts	1-6 pts	0 pts
Yes	More than 15 years	Nurses		Respiratory therapists	Physicians	Cardiothoracic surgeons		12-30 pts	12-30 pts	12-30 pts		Cardiac	Respiratory	CPR		Cardiac	Respiratory			Cardiac	Respiratory		Yes	Seldinger technique	Seldinger technique	Direct cutdown	Direct cutdown	JugV dbl	JugV dbl	JugV dbl	JugV-CarA	JugV-CarA	FemV-FemA	Hat/cap	Mask	Hand hygiene	Sterile gown	Sterile gloves	Sterile drapes	Antiseptic	Occlusive dx		CHG alcoholic	1-3 days
Yes	5-10 years	Nurses	Perfusionists		Physicians	Cardiothoracic surgeons		0 pts	0 pts	30 or more	Not applicable				Not applicable						Respiratory		Yes	Seldinger technique	Seldinger technique	Seldinger technique	Seldinger technique	Not applicable	Not applicable	FemV-JugV	Not applicable	Not applicable	FemV-FemA	Hat/cap	Mask	Hand hygiene	Sterile gown	Sterile gloves	Sterile drapes	Antiseptic	Occlusive dx		CHG alcoholic	1-3 days	Hat/cap	Mask	Hand hygiene		Sterile gloves
Yes	More than 15 years	Nurses	Perfusionists	Respiratory therapists	Physicians			12-30 pts	1-6 pts	1-6 pts			Respiratory				Respiratory			Cardiac	Respiratory		Yes	Seldinger technique	Seldinger technique	Seldinger technique	Seldinger technique	JugV-FemV	JugV-FemV	FemV-FemV	JugV-CarA	JugV-CarA	FemV-FemA	Hat/cap	Mask	Hand hygiene	Sterile gown	Sterile gloves		Antiseptic	Occlusive dx		CHG alcoholic	PRN	Hat/cap	Mask	Hand hygiene	Sterile gown	Sterile gloves
Yes	0-2 years	Nurses	Perfusionists	Respiratory therapists	Physicians	Cardiothoracic surgeons		0 pts	1-6 pts	6-12 pts	Not applicable						Respiratory			Cardiac	Respiratory		Yes	SemiSeldinger	SemiSeldinger	SemiSeldinger	SemiSeldinger	Not applicable	FemV-JugV	JugV dbl	Not applicable	Not applicable	JugV-FemA	Hat/cap	Mask	Hand hygiene	Sterile gown	Sterile gloves	Sterile drapes	Antiseptic	Occlusive dx		CHG aqueous	1-3 days	Hat/cap	Mask	Hand hygiene	Sterile gown	Sterile gloves
Yes	5-10 years	Nurses	Perfusionists		Physicians			1-6 pts	1-6 pts	1-6 pts		Cardiac				Cardiac				Cardiac			Yes			Direct cutdown	Direct cutdown	Not applicable	Not applicable	Not applicable	JugV-CarA	JugV-CarA	FemV-FemA	Hat/cap		Hand hygiene		Sterile gloves		Antiseptic	Occlusive dx		CHG aqueous	Daily	Hat/cap		Hand hygiene		Sterile gloves
Yes	More than 15 years	Nurses	Perfusionists	Respiratory therapists		Cardiothoracic surgeons		6-12 pts	1-6 pts			Cardiac		CPR		Cardiac	Respiratory						Yes	Direct cutdown	Direct cutdown	SemiSeldinger	SemiSeldinger	JugV dbl	JugV-FemV		JugV-CarA	JugV-CarA		Hat/cap	Mask	Hand hygiene	Sterile gown	Sterile gloves	Sterile drapes	Antiseptic	Occlusive dx		CHG alcoholic	PRN		Mask	Hand hygiene		Sterile gloves
No	More than 15 years	Nurses	Perfusionists	Respiratory therapists	Physicians	Cardiothoracic surgeons						Cardiac	Respiratory	CPR		Cardiac	Respiratory	CPR		Cardiac	Respiratory	CPR	Yes			Direct cutdown	Direct cutdown				JugV-CarA	JugV-CarA	FemV-FemA	Hat/cap	Mask	Hand hygiene	Sterile gown	Sterile gloves	Sterile drapes	Antiseptic	Occlusive dx			1-3 days	Hat/cap	Mask	Hand hygiene		Sterile gloves
Yes	More than 15 years	Nurses				Cardiothoracic surgeons	Other	12-30 pts	12-30 pts	30 or more		Cardiac	Respiratory	CPR		Cardiac	Respiratory	CPR		Cardiac	Respiratory	CPR	Yes	Seldinger technique	Seldinger technique	SemiSeldinger	SemiSeldinger	JugV dbl	FemV-JugV	FemV-JugV	JugV-CarA	FemV-FemA	FemV-FemA	Hat/cap	Mask	Hand hygiene	Sterile gown	Sterile gloves	Sterile drapes	Antiseptic			CHG alcoholic	Daily		Mask	Hand hygiene
Yes	2-5 years	Nurses			Physicians				1-6 pts	1-6 pts							Respiratory			Cardiac	Respiratory	CPR		Seldinger technique	Seldinger technique	Seldinger technique	Seldinger technique		FemV-FemV	FemV-FemV		FemV-FemA	FemV-FemA	Hat/cap	Mask	Hand hygiene	Sterile gown	Sterile gloves	Sterile drapes	Antiseptic			Povidone iodine alcoholic	PRN	Hat/cap	Mask	Hand hygiene	Sterile gown	Sterile gloves
Yes	10-15 years	Nurses	Perfusionists	Respiratory therapists	Physicians	Cardiothoracic surgeons		12-30 pts	6-12 pts			Cardiac	Respiratory	CPR		Cardiac	Respiratory	CPR					No	Seldinger technique	Seldinger technique	Direct cutdown	Direct cutdown	JugV dbl	JugV dbl		JugV-CarA	JugV-CarA		Hat/cap	Mask	Hand hygiene	Sterile gown	Sterile gloves	Sterile drapes	Antiseptic	Occlusive dx		CHG alcoholic	1-3 days
Yes	More than 15 years	Nurses	Perfusionists	Respiratory therapists	Physicians	Cardiothoracic surgeons		12-30 pts	12-30 pts	12-30 pts		Cardiac	Respiratory	CPR		Cardiac	Respiratory	CPR		Cardiac	Respiratory	CPR	Yes			Seldinger technique	Seldinger technique	JugV dbl	JugV dbl	JugV dbl	JugV-CarA	JugV-CarA	FemV-FemA	Hat/cap	Mask	Hand hygiene	Sterile gown	Sterile gloves	Sterile drapes	Antiseptic	Occlusive dx		Other	7 days		Mask	Hand hygiene		Sterile gloves
No	2-5 years	Nurses	Perfusionists	Respiratory therapists	Physicians					12-30 pts										Cardiac	Respiratory		Yes	Seldinger technique	Seldinger technique	Seldinger technique	SemiSeldinger			FemV-JugV			FemV-FemA	Hat/cap	Mask	Hand hygiene	Sterile gown	Sterile gloves	Sterile drapes	Antiseptic	Occlusive dx		CHG alcoholic	1-3 days	Hat/cap	Mask	Hand hygiene		Sterile gloves
Yes	5-10 years		Perfusionists		Physicians	Cardiothoracic surgeons		1-6 pts	1-6 pts	12-30 pts		Cardiac				Cardiac				Cardiac			Yes	SemiSeldinger	SemiSeldinger	SemiSeldinger	SemiSeldinger	Not applicable	Not applicable	JugV-FemV	JugV-FemA	JugV-FemA	FemV-FemA	Hat/cap	Mask	Hand hygiene	Sterile gown	Sterile gloves	Sterile drapes	Antiseptic	Occlusive dx		CHG aqueous	Daily	Hat/cap	Mask	Hand hygiene		Sterile gloves
Yes	2-5 years				Physicians			0 pts	0 pts	12-30 pts	Not applicable				Not applicable						Respiratory		No	Seldinger technique	Seldinger technique	Seldinger technique	Seldinger technique	Not applicable	Not applicable	JugV-FemV	Not applicable	Not applicable	JugV-FemA	Hat/cap	Mask	Hand hygiene	Sterile gown	Sterile gloves	Sterile drapes	Antiseptic	Occlusive dx		CHG alcoholic	1-3 days	Hat/cap	Mask	Hand hygiene	Sterile gown	Sterile gloves
Yes	More than 15 years	Nurses		Respiratory therapists				12-30 pts	12-30 pts			Cardiac	Respiratory	CPR		Cardiac	Respiratory	CPR	Not applicable				Yes	SemiSeldinger	SemiSeldinger	Direct cutdown	Direct cutdown	JugV dbl	JugV dbl		JugV-CarA	JugV-CarA		Hat/cap	Mask	Hand hygiene	Sterile gown	Sterile gloves	Sterile drapes	Antiseptic	Occlusive dx		CHG alcoholic	PRN	Hat/cap	Mask	Hand hygiene		Sterile gloves
No	5-10 years		Perfusionists		Physicians	Cardiothoracic surgeons		0 pts	0 pts	30 or more	Not applicable				Not applicable					Cardiac	Respiratory	CPR	Yes	Seldinger technique	Seldinger technique	Seldinger technique	Seldinger technique	Not applicable	Not applicable	FemV-FemV	Not applicable	Not applicable	FemV-FemA	Hat/cap	Mask	Hand hygiene	Sterile gown	Sterile gloves	Sterile drapes	Antiseptic	Occlusive dx		CHG alcoholic	Daily	Hat/cap	Mask	Hand hygiene		Sterile gloves
No	5-10 years		Perfusionists			Cardiothoracic surgeons		0 pts	0 pts	12-30 pts	Not applicable				Not applicable					Cardiac	Respiratory		No	SemiSeldinger	SemiSeldinger	SemiSeldinger	SemiSeldinger	Not applicable	Not applicable	FemV-FemV	Not applicable	Not applicable	FemV-FemA	Hat/cap	Mask	Hand hygiene	Sterile gown	Sterile gloves	Sterile drapes	Antiseptic	Occlusive dx		Povidone iodine alcoholic	1-3 days			Hand hygiene		Sterile gloves
Yes	5-10 years	Nurses	Perfusionists		Physicians	Cardiothoracic surgeons			1-6 pts	12-30 pts	Not applicable					Cardiac	Respiratory	CPR		Cardiac	Respiratory	CPR	Unsure	Seldinger technique	Seldinger technique	Seldinger technique	Seldinger technique	Not applicable	FemV-JugV	FemV-JugV	Not applicable	FemV-FemA	FemV-FemA	Hat/cap	Mask	Hand hygiene	Sterile gown	Sterile gloves	Sterile drapes	Antiseptic	Occlusive dx		CHG alcoholic	7 days		Mask	Hand hygiene		Sterile gloves
Yes	10-15 years		Perfusionists		Physicians	Cardiothoracic surgeons			1-6 pts							Cardiac							No	Not applicable		Not applicable	Not applicable	Not applicable	Not applicable	Not applicable	Not applicable	Not applicable	Not applicable	Hat/cap	Mask	Hand hygiene	Sterile gown	Sterile gloves	Sterile drapes	Antiseptic	Occlusive dx		CHG alcoholic	1-3 days	Hat/cap	Mask	Hand hygiene	Sterile gown	Sterile gloves
Yes	10-15 years	Nurses	Perfusionists		Physicians	Cardiothoracic surgeons	Other	1-6 pts	12-30 pts	0 pts		Cardiac	Respiratory	CPR		Cardiac	Respiratory	CPR	Not applicable				Yes	Direct cutdown	Direct cutdown	Direct cutdown	Direct cutdown	JugV-FemV	FemV-FemV		JugV-CarA	JugV-CarA		Hat/cap	Mask	Hand hygiene	Sterile gown	Sterile gloves	Sterile drapes	Antiseptic	Occlusive dx		Povidone iodine alcoholic	PRN	Hat/cap	Mask	Hand hygiene		Sterile gloves
Yes		Nurses		Respiratory therapists	Physicians			1-6 pts	1-6 pts	6-12 pts			Respiratory			Cardiac	Respiratory			Cardiac	Respiratory		Yes	Seldinger technique	Seldinger technique	Seldinger technique	Seldinger technique	JugV dbl	JugV dbl	JugV dbl	JugV-CarA	FemV-FemA	FemV-FemA	Hat/cap	Mask	Hand hygiene	Sterile gown	Sterile gloves	Sterile drapes	Antiseptic	Occlusive dx		CHG aqueous	1-3 days		Mask	Hand hygiene		Sterile gloves
No	2-5 years	Nurses	Perfusionists		Physicians	Cardiothoracic surgeons		0 pts	0 pts	1-6 pts	Not applicable				Not applicable					Cardiac	Respiratory	CPR	Yes	Seldinger technique	Seldinger technique	Direct cutdown	SemiSeldinger	Not applicable	Not applicable	JugV dbl	Not applicable	Not applicable	FemV-FemA	Hat/cap	Mask	Hand hygiene	Sterile gown	Sterile gloves	Sterile drapes	Antiseptic	Occlusive dx		CHG alcoholic	Daily		Mask	Hand hygiene		Sterile gloves
No	2-5 years	Nurses	Perfusionists	Respiratory therapists	Physicians	Cardiothoracic surgeons		0 pts	0 pts	6-12 pts	Not applicable				Not applicable					Cardiac	Respiratory	CPR	Yes	Seldinger technique	Seldinger technique	Seldinger technique	Seldinger technique	Not applicable	Not applicable	JugV dbl	Not applicable	Not applicable	FemV-FemA	Hat/cap	Mask	Hand hygiene	Sterile gown	Sterile gloves	Sterile drapes	Antiseptic	Occlusive dx		CHG aqueous	1-3 days	Hat/cap	Mask	Hand hygiene		Sterile gloves
No	2-5 years	Nurses	Perfusionists	Respiratory therapists		Cardiothoracic surgeons		0 pts	0 pts	12-30 pts	Not applicable				Not applicable					Cardiac	Respiratory	CPR	No	SemiSeldinger	SemiSeldinger	Seldinger technique	Seldinger technique	Not applicable	Not applicable	JugV dbl	Not applicable	Not applicable	FemV-FemA	Hat/cap	Mask	Hand hygiene	Sterile gown	Sterile gloves	Sterile drapes	Antiseptic	Occlusive dx		CHG alcoholic	1-3 days	Hat/cap	Mask	Hand hygiene		Sterile gloves
Yes	More than 15 years	Nurses	Perfusionists		Physicians			1-6 pts	1-6 pts	1-6 pts		Cardiac	Respiratory			Cardiac	Respiratory			Cardiac	Respiratory		Yes	SemiSeldinger	SemiSeldinger	SemiSeldinger	SemiSeldinger	JugV dbl	JugV dbl	JugV dbl	JugV-CarA	FemV-FemA	FemV-FemA	Hat/cap	Mask	Hand hygiene	Sterile gown	Sterile gloves	Sterile drapes	Antiseptic	Occlusive dx		CHG alcoholic	1-3 days	Hat/cap	Mask	Hand hygiene	Sterile gown	Sterile gloves
No	More than 15 years	Nurses	Perfusionists	Respiratory therapists	Physicians		Other	1-6 pts					Respiratory	CPR									Yes	Direct cutdown	Direct cutdown	Direct cutdown	Direct cutdown	JugV dbl			JugV-CarA			Hat/cap	Mask	Hand hygiene	Sterile gown	Sterile gloves	Sterile drapes	Antiseptic	Occlusive dx		Povidone iodine alcoholic	Daily	Hat/cap	Mask	Hand hygiene	Sterile gown	Sterile gloves
Yes	More than 15 years	Nurses	Perfusionists	Respiratory therapists	Physicians	Cardiothoracic surgeons		12-30 pts	12-30 pts	1-6 pts		Cardiac	Respiratory			Cardiac	Respiratory				Respiratory		Unsure	Direct cutdown	Direct cutdown	Direct cutdown	Direct cutdown	JugV dbl	JugV dbl	Not applicable	JugV-CarA	JugV-CarA	JugV-CarA	Hat/cap	Mask	Hand hygiene	Sterile gown	Sterile gloves	Sterile drapes	Antiseptic	Occlusive dx		CHG alcoholic	1-3 days		Mask	Hand hygiene		Sterile gloves
Yes	More than 15 years	Nurses	Perfusionists	Respiratory therapists	Physicians	Cardiothoracic surgeons	Other	6-12 pts	6-12 pts	1-6 pts			Respiratory			Cardiac	Respiratory	CPR		Cardiac		CPR	Yes	SemiSeldinger	SemiSeldinger	Direct cutdown	Direct cutdown	JugV dbl	JugV-FemV	JugV-FemV	JugV-CarA	JugV-CarA	JugV-CarA	Hat/cap	Mask	Hand hygiene	Sterile gown	Sterile gloves	Sterile drapes	Antiseptic			CHG aqueous	Daily	Hat/cap	Mask	Hand hygiene	Sterile gown	Sterile gloves
Yes	More than 15 years	Nurses			Physicians		Other	1-6 pts	1-6 pts	0 pts		Cardiac	Respiratory			Cardiac	Respiratory						No	Direct cutdown	Direct cutdown	Direct cutdown	Direct cutdown	JugV dbl	JugV dbl		JugV-CarA	JugV-CarA		Hat/cap	Mask	Hand hygiene	Sterile gown	Sterile gloves	Sterile drapes	Antiseptic	Occlusive dx			PRN	Hat/cap	Mask	Hand hygiene		Sterile gloves
No	5-10 years	Nurses	Perfusionists		Physicians	Cardiothoracic surgeons		0 pts	0 pts	30 or more	Not applicable				Not applicable					Cardiac	Respiratory	CPR	Yes	Seldinger technique	Seldinger technique	Seldinger technique	Seldinger technique	Not applicable	Not applicable	FemV-FemV	Not applicable	Not applicable	FemV-FemA	Hat/cap	Mask	Hand hygiene	Sterile gown	Sterile gloves	Sterile drapes	Antiseptic	Occlusive dx		CHG alcoholic	Daily		Mask	Hand hygiene		Sterile gloves
Yes	More than 15 years	Nurses		Respiratory therapists				12-30 pts	12-30 pts	0 pts		Cardiac	Respiratory	CPR		Cardiac	Respiratory	CPR	Not applicable				Yes	Seldinger technique	Seldinger technique	SemiSeldinger	SemiSeldinger	JugV dbl	JugV dbl	Not applicable	JugV-CarA	JugV-CarA	Not applicable	Hat/cap	Mask	Hand hygiene	Sterile gown	Sterile gloves		Antiseptic	Occlusive dx		CHG alcoholic	PRN	Hat/cap	Mask	Hand hygiene		Sterile gloves
Yes	5-10 years	Nurses	Perfusionists		Physicians	Cardiothoracic surgeons		0 pts	0 pts	12-30 pts										Cardiac	Respiratory	CPR	Yes	Seldinger technique	Seldinger technique	Seldinger technique	Direct cutdown	Not applicable	Not applicable	JugV dbl	Not applicable	Not applicable	FemV-FemA
No	More than 15 years	Nurses		Respiratory therapists				1-6 pts	12-30 pts	0 pts		Cardiac	Respiratory	CPR		Cardiac	Respiratory	CPR	Not applicable				Yes	Seldinger technique	Seldinger technique	Direct cutdown	Direct cutdown	JugV dbl	JugV dbl		JugV-CarA	JugV-CarA	Not applicable	Hat/cap	Mask	Hand hygiene	Sterile gown	Sterile gloves	Sterile drapes	Antiseptic			CHG alcoholic	PRN
Yes	More than 15 years	Nurses	Perfusionists		Physicians	Cardiothoracic surgeons	Other	1-6 pts	1-6 pts	6-12 pts			Respiratory			Cardiac	Respiratory			Cardiac	Respiratory		Yes	Not applicable	Not applicable	SemiSeldinger	SemiSeldinger	Not applicable	Not applicable	Not applicable	JugV-CarA	JugV-CarA		Hat/cap	Mask	Hand hygiene	Sterile gown	Sterile gloves	Sterile drapes	Antiseptic	Occlusive dx		Povidone iodine alcoholic	PRN	Hat/cap	Mask	Hand hygiene		Sterile gloves
Yes	More than 15 years	Nurses			Physicians			6-12 pts	6-12 pts			Cardiac	Respiratory			Cardiac	Respiratory			Cardiac	Respiratory		No	Direct cutdown	Direct cutdown	Direct cutdown	Direct cutdown	JugV dbl	JugV dbl	JugV dbl	JugV-CarA	JugV-CarA	JugV-CarA	Hat/cap	Mask	Hand hygiene	Sterile gown	Sterile gloves	Sterile drapes	Antiseptic	Occlusive dx		Povidone iodine alcoholic	PRN	Hat/cap	Mask	Hand hygiene		Sterile gloves
Yes	10-15 years	Nurses	Perfusionists	Respiratory therapists	Physicians	Cardiothoracic surgeons		1-6 pts	1-6 pts	0 pts		Cardiac	Respiratory	CPR		Cardiac	Respiratory	CPR					No	Direct cutdown	Direct cutdown	Direct cutdown	Direct cutdown	JugV dbl	JugV-FemV	Not applicable	JugV-CarA	FemV-FemA	Not applicable	Hat/cap	Mask	Hand hygiene	Sterile gown	Sterile gloves	Sterile drapes	Antiseptic	Occlusive dx		CHG aqueous	1-3 days		Mask	Hand hygiene		Sterile gloves
Yes	2-5 years	Nurses		Respiratory therapists		Cardiothoracic surgeons		1-6 pts	1-6 pts			Cardiac	Respiratory			Cardiac	Respiratory						Yes	Seldinger technique	Seldinger technique	Direct cutdown	Direct cutdown	Not applicable	JugV dbl		JugV-CarA	JugV-CarA		Hat/cap	Mask	Hand hygiene	Sterile gown	Sterile gloves	Sterile drapes	Antiseptic	Occlusive dx		CHG alcoholic	PRN		Mask	Hand hygiene		Sterile gloves
Yes	5-10 years	Nurses			Physicians			0 pts	0 pts	30 or more	Not applicable				Not applicable					Cardiac	Respiratory	CPR	Yes	Seldinger technique	Seldinger technique	Seldinger technique	Seldinger technique	Not applicable	Not applicable	FemV-JugV	Not applicable	Not applicable	FemV-FemA	Hat/cap	Mask	Hand hygiene	Sterile gown	Sterile gloves	Sterile drapes	Antiseptic		Other	Other	PRN			Hand hygiene
Yes	More than 15 years	Nurses		Respiratory therapists	Physicians		Other	1-6 pts	1-6 pts	1-6 pts		Cardiac	Respiratory	CPR		Cardiac	Respiratory	CPR		Cardiac	Respiratory	CPR	Yes	SemiSeldinger	SemiSeldinger	Direct cutdown	Direct cutdown	Not applicable	Not applicable	Not applicable	Not applicable	Not applicable	Not applicable
Yes	More than 15 years	Nurses	Perfusionists	Respiratory therapists	Physicians			6-12 pts	6-12 pts	1-6 pts		Cardiac	Respiratory			Cardiac	Respiratory			Cardiac	Respiratory		Unsure	Direct cutdown	Direct cutdown	Direct cutdown	Direct cutdown	JugV dbl	FemV-JugV	FemV-JugV	JugV-CarA	JugV-CarA	JugV-CarA
Yes	5-10 years	Nurses	Perfusionists	Respiratory therapists	Physicians	Cardiothoracic surgeons		0 pts	0 pts	30 or more										Cardiac	Respiratory	CPR	No	Seldinger technique	Seldinger technique	Seldinger technique	Seldinger technique			FemV-FemV			FemV-FemA	Hat/cap	Mask	Hand hygiene	Sterile gown	Sterile gloves	Sterile drapes	Antiseptic	Occlusive dx		Povidone iodine alcoholic	Daily	Hat/cap	Mask	Hand hygiene		Sterile gloves
No	More than 15 years	Nurses	Perfusionists	Respiratory therapists	Physicians			6-12 pts		6-12 pts		Cardiac	Respiratory		Not applicable					Cardiac	Respiratory	CPR	No	Seldinger technique	Seldinger technique	Seldinger technique	Seldinger technique	FemV-JugV	Not applicable	JugV dbl	JugV-FemA	Not applicable	FemV-FemA	Hat/cap	Mask	Hand hygiene	Sterile gown	Sterile gloves	Sterile drapes	Antiseptic	Occlusive dx		CHG alcoholic	1-3 days	Hat/cap	Mask	Hand hygiene		Sterile gloves
Yes	More than 15 years	Nurses	Perfusionists	Respiratory therapists	Physicians	Cardiothoracic surgeons		12-30 pts	1-6 pts	1-6 pts		Cardiac	Respiratory	CPR		Cardiac	Respiratory	CPR		Cardiac	Respiratory	CPR	Yes	SemiSeldinger		Direct cutdown	Direct cutdown	JugV dbl	JugV dbl	JugV dbl	JugV-CarA	FemV-FemA	FemV-FemA	Hat/cap	Mask	Hand hygiene	Sterile gown	Sterile gloves	Sterile drapes	Antiseptic	Occlusive dx		CHG alcoholic	5-7 days	Hat/cap	Mask	Hand hygiene		Sterile gloves
Yes	2-5 years	Nurses	Perfusionists	Respiratory therapists	Physicians	Cardiothoracic surgeons				30 or more										Cardiac	Respiratory	CPR	Yes	Seldinger technique	Seldinger technique	Seldinger technique	Seldinger technique			JugV dbl			FemV-FemA	Hat/cap	Mask	Hand hygiene	Sterile gown	Sterile gloves	Sterile drapes	Antiseptic	Occlusive dx		CHG alcoholic	Daily		Mask	Hand hygiene
Yes	5-10 years	Nurses	Perfusionists	Respiratory therapists	Physicians	Cardiothoracic surgeons		12-30 pts	12-30 pts	30 or more		Cardiac	Respiratory			Cardiac	Respiratory			Cardiac	Respiratory		Yes	Seldinger technique	Seldinger technique	Direct cutdown	Direct cutdown			JugV dbl			FemV-FemA	Hat/cap	Mask	Hand hygiene	Sterile gown	Sterile gloves	Sterile drapes	Antiseptic	Occlusive dx		CHG aqueous	Daily	Hat/cap	Mask	Hand hygiene	Sterile gown	Sterile gloves
Yes	More than 15 years	Nurses	Perfusionists		Physicians	Cardiothoracic surgeons				30 or more	Not applicable				Not applicable					Cardiac	Respiratory	CPR	Yes	Seldinger technique	Seldinger technique	Seldinger technique	Seldinger technique	Not applicable	Not applicable	JugV dbl	Not applicable	Not applicable	FemV-FemA	Hat/cap	Mask	Hand hygiene	Sterile gown	Sterile gloves	Sterile drapes	Antiseptic	Occlusive dx		CHG alcoholic	7 days		Mask	Hand hygiene		Sterile gloves
Yes	More than 15 years	Nurses	Perfusionists		Physicians	Cardiothoracic surgeons	Other	1-6 pts	1-6 pts	1-6 pts		Cardiac	Respiratory	CPR		Cardiac	Respiratory	CPR		Cardiac	Respiratory	CPR	Yes	Direct cutdown	Direct cutdown	SemiSeldinger	SemiSeldinger	JugV dbl	JugV dbl	FemV-FemV	JugV-CarA	JugV-CarA	FemV-FemA	Hat/cap	Mask	Hand hygiene	Sterile gown	Sterile gloves	Sterile drapes	Antiseptic			CHG alcoholic	PRN		Mask	Hand hygiene	Sterile gown	Sterile gloves
Yes	More than 15 years	Nurses		Respiratory therapists	Physicians	Cardiothoracic surgeons	Other	6-12 pts	1-6 pts	0 pts		Cardiac	Respiratory	CPR		Cardiac	Respiratory	CPR	Not applicable				No	Direct cutdown	Direct cutdown	Direct cutdown	Direct cutdown	JugV dbl	JugV-FemV	Not applicable	JugV-CarA	JugV-FemA		Hat/cap	Mask	Hand hygiene	Sterile gown	Sterile gloves	Sterile drapes	Antiseptic		Other	CHG alcoholic	PRN
Yes	More than 15 years	Nurses		Respiratory therapists				12-30 pts	30 or more	1-6 pts		Cardiac	Respiratory	CPR		Cardiac	Respiratory	CPR			Respiratory		Yes			Direct cutdown	Direct cutdown	JugV dbl	JugV dbl	JugV dbl				Hat/cap	Mask	Hand hygiene	Sterile gown	Sterile gloves	Sterile drapes	Antiseptic	Occlusive dx		CHG alcoholic	PRN	Hat/cap	Mask	Hand hygiene
Yes	5-10 years	Nurses	Perfusionists		Physicians	Cardiothoracic surgeons	Other			12-30 pts										Cardiac	Respiratory	CPR	Yes	Seldinger technique	Seldinger technique	Seldinger technique	Seldinger technique			JugV dbl			JugV-FemA	Hat/cap	Mask	Hand hygiene	Sterile gown	Sterile gloves	Sterile drapes	Antiseptic	Occlusive dx		CHG alcoholic			Mask	Hand hygiene		Sterile gloves
Yes	2-5 years	Nurses	Perfusionists		Physicians	Cardiothoracic surgeons		1-6 pts	12-30 pts	30 or more		Cardiac	Respiratory	CPR		Cardiac	Respiratory	CPR		Cardiac	Respiratory	CPR	Unsure	Seldinger technique	Seldinger technique	Seldinger technique	Direct cutdown	JugV dbl	JugV dbl	JugV dbl	JugV-CarA	JugV-CarA	FemV-FemA	Hat/cap	Mask	Hand hygiene	Sterile gown	Sterile gloves	Sterile drapes	Antiseptic	Occlusive dx		CHG alcoholic	3-5 days	Hat/cap	Mask	Hand hygiene	Sterile gown	Sterile gloves
Yes	More than 15 years	Nurses			Physicians			6-12 pts	12-30 pts			Cardiac	Respiratory	CPR		Cardiac	Respiratory	CPR					Yes	Seldinger technique	Seldinger technique	Seldinger technique	Direct cutdown	JugV dbl	JugV dbl		JugV-CarA	FemV-FemA		Hat/cap	Mask	Hand hygiene	Sterile gown	Sterile gloves	Sterile drapes	Antiseptic			CHG alcoholic	1-3 days	Hat/cap	Mask			Sterile gloves
Yes	More than 15 years	Nurses	Perfusionists	Respiratory therapists				1-6 pts	12-30 pts				Respiratory			Cardiac					Respiratory		Yes			Direct cutdown	Direct cutdown				JugV-CarA	JugV-CarA	JugV-CarA	Hat/cap	Mask	Hand hygiene	Sterile gown	Sterile gloves	Sterile drapes	Antiseptic	Occlusive dx		CHG alcoholic	PRN		Mask			Sterile gloves
Yes	5-10 years			Respiratory therapists				1-6 pts	1-6 pts	12-30 pts			Respiratory				Respiratory			Cardiac	Respiratory		Yes	Seldinger technique	Seldinger technique	Seldinger technique	SemiSeldinger	Not applicable	JugV dbl	JugV dbl	JugV-CarA	FemV-FemA	FemV-FemA	Hat/cap	Mask	Hand hygiene	Sterile gown	Sterile gloves	Sterile drapes	Antiseptic	Occlusive dx		CHG aqueous	PRN	Hat/cap	Mask	Hand hygiene		Sterile gloves
Yes	More than 15 years	Nurses	Perfusionists	Respiratory therapists	Physicians			12-30 pts	1-6 pts	1-6 pts		Cardiac	Respiratory			Cardiac	Respiratory	CPR		Cardiac	Respiratory		Yes	Direct cutdown	Direct cutdown	Direct cutdown	Direct cutdown	JugV dbl	JugV dbl		JugV-CarA	JugV-CarA		Hat/cap	Mask	Hand hygiene	Sterile gown	Sterile gloves	Sterile drapes	Antiseptic	Occlusive dx		Povidone iodine alcoholic	PRN		Mask	Hand hygiene		Sterile gloves
Yes	0-2 years	Nurses	Perfusionists		Physicians	Cardiothoracic surgeons		0 pts	0 pts	12-30 pts	Not applicable				Not applicable					Cardiac	Respiratory	CPR	Unsure	Seldinger technique	Seldinger technique	Seldinger technique	SemiSeldinger	Not applicable	Not applicable	FemV-JugV	Not applicable	Not applicable	FemV-FemA	Hat/cap	Mask	Hand hygiene	Sterile gown	Sterile gloves	Sterile drapes	Antiseptic	Occlusive dx		CHG alcoholic	5-7 days		Mask	Hand hygiene	Sterile gown	Sterile gloves
Yes	More than 15 years		Perfusionists			Cardiothoracic surgeons		1-6 pts	1-6 pts	1-6 pts		Cardiac				Cardiac				Cardiac	Respiratory		Yes	Not applicable	Not applicable	Seldinger technique	Direct cutdown	JugV dbl	JugV dbl	JugV dbl	Not applicable	Not applicable	FemV-FemA	Hat/cap	Mask	Hand hygiene	Sterile gown	Sterile gloves	Sterile drapes	Antiseptic	Occlusive dx			1-3 days	Hat/cap	Mask	Hand hygiene		Sterile gloves
Yes	2-5 years			Respiratory therapists				12-30 pts		12-30 pts		Cardiac	Respiratory							Cardiac	Respiratory		Yes	Seldinger technique	Seldinger technique	Seldinger technique	Seldinger technique			FemV-JugV			JugV-FemA	Hat/cap	Mask	Hand hygiene	Sterile gown	Sterile gloves	Sterile drapes	Antiseptic	Occlusive dx		CHG aqueous	Daily		Mask	Hand hygiene		Sterile gloves
Yes	2-5 years	Nurses	Perfusionists		Physicians					12-30 pts										Cardiac	Respiratory	CPR	Yes	Seldinger technique	Seldinger technique	Seldinger technique	Seldinger technique			FemV-FemV			FemV-FemA	Hat/cap		Hand hygiene	Sterile gown	Sterile gloves	Sterile drapes	Antiseptic	Occlusive dx		CHG alcoholic	5-7 days			Hand hygiene
Yes	More than 15 years	Nurses			Physicians			30 or more	12-30 pts	30 or more			Respiratory	CPR			Respiratory	CPR			Respiratory	CPR	No	Seldinger technique	Seldinger technique	SemiSeldinger	SemiSeldinger	JugV dbl	JugV-FemV	JugV-FemV	JugV-CarA	JugV-FemA	JugV-FemA	Hat/cap	Mask	Hand hygiene	Sterile gown	Sterile gloves	Sterile drapes	Antiseptic	Occlusive dx		Isopropyl alcohol 70%	3-5 days			Hand hygiene	Sterile gown	Sterile gloves
Yes	More than 15 years	Nurses	Perfusionists		Physicians	Cardiothoracic surgeons		0 pts	1-6 pts	30 or more							Respiratory			Cardiac	Respiratory	CPR	Yes	Seldinger technique	Seldinger technique	Seldinger technique	Seldinger technique	Not applicable	JugV dbl	FemV-JugV	Not applicable	FemV-FemA	FemV-FemA	Hat/cap	Mask	Hand hygiene	Sterile gown	Sterile gloves		Antiseptic	Occlusive dx		Povidone iodine alcoholic	Daily			Hand hygiene		Sterile gloves
Yes	10-15 years	Nurses	Perfusionists		Physicians	Cardiothoracic surgeons				12-30 pts										Cardiac	Respiratory	CPR	Yes	Direct cutdown	Direct cutdown	Direct cutdown	Direct cutdown			JugV dbl			FemV-FemA	Hat/cap	Mask	Hand hygiene		Sterile gloves	Sterile drapes	Antiseptic	Occlusive dx		CHG alcoholic	1-3 days	Hat/cap	Mask			Sterile gloves
Yes	More than 15 years	Nurses	Perfusionists		Physicians	Cardiothoracic surgeons		1-6 pts	1-6 pts	30 or more		Cardiac	Respiratory	CPR		Cardiac	Respiratory	CPR		Cardiac	Respiratory	CPR	Yes	Seldinger technique	Seldinger technique	SemiSeldinger	SemiSeldinger	Not applicable	FemV-JugV	FemV-JugV	JugV-CarA	JugV-FemA	FemV-FemA	Hat/cap	Mask	Hand hygiene	Sterile gown	Sterile gloves		Antiseptic	Occlusive dx		CHG alcoholic	PRN			Hand hygiene		Sterile gloves
Yes	More than 15 years	Nurses	Perfusionists	Respiratory therapists	Physicians	Cardiothoracic surgeons		0 pts	0 pts	30 or more	Not applicable				Not applicable						Respiratory		Yes	Seldinger technique	Seldinger technique	Not applicable	Not applicable	Not applicable	Not applicable	FemV-JugV	Not applicable	Not applicable	Not applicable	Hat/cap	Mask	Hand hygiene	Sterile gown	Sterile gloves	Sterile drapes	Antiseptic	Occlusive dx		CHG alcoholic	1-3 days	Hat/cap	Mask	Hand hygiene		Sterile gloves
Yes	More than 15 years	Nurses	Perfusionists		Physicians	Cardiothoracic surgeons		30 or more	1-6 pts	30 or more		Cardiac	Respiratory			Cardiac	Respiratory	CPR		Cardiac	Respiratory		Yes	SemiSeldinger	SemiSeldinger	SemiSeldinger	SemiSeldinger	JugV-FemV	JugV dbl	JugV dbl	JugV-CarA			Hat/cap	Mask	Hand hygiene	Sterile gown	Sterile gloves	Sterile drapes	Antiseptic	Occlusive dx		CHG alcoholic	PRN			Hand hygiene		Sterile gloves
Yes	More than 15 years	Nurses	Perfusionists		Physicians	Cardiothoracic surgeons	Other			6-12 pts	Not applicable				Not applicable					Cardiac	Respiratory	CPR	Yes	Seldinger technique	Seldinger technique	Direct cutdown	Direct cutdown	Not applicable	Not applicable	JugV dbl			FemV-FemA	Hat/cap	Mask	Hand hygiene	Sterile gown	Sterile gloves	Sterile drapes	Antiseptic	Occlusive dx		CHG alcoholic	1-3 days	Hat/cap	Mask	Hand hygiene	Sterile gown	Sterile gloves
Yes	5-10 years		Perfusionists		Physicians			1-6 pts	6-12 pts	12-30 pts		Cardiac	Respiratory	CPR		Cardiac	Respiratory	CPR		Cardiac	Respiratory	CPR	No	Seldinger technique	Seldinger technique	Seldinger technique	Seldinger technique	JugV dbl	JugV dbl	FemV-JugV	JugV-CarA	JugV-CarA	FemV-FemA	Hat/cap	Mask	Hand hygiene	Sterile gown	Sterile gloves	Sterile drapes	Antiseptic			Povidone iodine alcoholic	PRN	Hat/cap	Mask	Hand hygiene		Sterile gloves
Yes	5-10 years		Perfusionists		Physicians	Cardiothoracic surgeons			1-6 pts	30 or more						Cardiac		CPR		Cardiac	Respiratory	CPR	No	Seldinger technique	Seldinger technique	Seldinger technique	Seldinger technique		JugV-FemV	JugV-FemV		FemV-FemA	FemV-FemA	Hat/cap	Mask	Hand hygiene	Sterile gown	Sterile gloves	Sterile drapes	Antiseptic	Occlusive dx		CHG alcoholic	Daily		Mask			Sterile gloves
Yes	More than 15 years	Nurses	Perfusionists		Physicians	Cardiothoracic surgeons		12-30 pts	1-6 pts	12-30 pts	Not applicable					Cardiac		CPR		Cardiac	Respiratory	CPR	No	Seldinger technique	Seldinger technique	Seldinger technique	Seldinger technique	Not applicable	FemV-JugV	FemV-JugV	Not applicable	FemV-FemA	FemV-FemA	Hat/cap	Mask	Hand hygiene	Sterile gown	Sterile gloves	Sterile drapes	Antiseptic	Occlusive dx		CHG alcoholic	1-3 days
No	0-2 years	Nurses	Perfusionists	Respiratory therapists	Physicians	Cardiothoracic surgeons				1-6 pts											Respiratory	CPR	No	Seldinger technique	Seldinger technique	Seldinger technique	Seldinger technique			FemV-JugV			FemV-FemA
Yes	More than 15 years	Nurses	Perfusionists		Physicians			6-12 pts	12-30 pts			Cardiac	Respiratory			Cardiac	Respiratory	CPR					Yes	Direct cutdown	Direct cutdown	Direct cutdown	Direct cutdown	JugV dbl	JugV dbl		JugV-CarA	JugV-CarA		Hat/cap	Mask	Hand hygiene	Sterile gown	Sterile gloves	Sterile drapes	Antiseptic			Povidone iodine alcoholic	PRN
No	5-10 years				Physicians			0 pts	1-6 pts	12-30 pts	Not applicable					Cardiac	Respiratory	CPR		Cardiac	Respiratory	CPR	Yes	Seldinger technique	Seldinger technique	Seldinger technique	Seldinger technique	Not applicable	FemV-FemV	FemV-JugV	Not applicable	FemV-FemA	FemV-FemA	Hat/cap	Mask	Hand hygiene	Sterile gown	Sterile gloves		Antiseptic	Occlusive dx		CHG alcoholic	1-3 days	Hat/cap	Mask	Hand hygiene	Sterile gown	Sterile gloves
Yes	10-15 years	Nurses	Perfusionists	Respiratory therapists	Physicians	Cardiothoracic surgeons	Other			12-30 pts										Cardiac	Respiratory	CPR	Yes	Seldinger technique	Seldinger technique	SemiSeldinger	SemiSeldinger			JugV dbl			FemV-FemA	Hat/cap	Mask	Hand hygiene	Sterile gown	Sterile gloves	Sterile drapes	Antiseptic	Occlusive dx		Isopropyl alcohol 70%	Daily	Hat/cap	Mask
No	More than 15 years	Nurses		Respiratory therapists				6-12 pts	12-30 pts			Cardiac	Respiratory			Cardiac	Respiratory	CPR					No	Seldinger technique	Seldinger technique	SemiSeldinger	SemiSeldinger	JugV dbl	JugV dbl		JugV-CarA	JugV-CarA		Hat/cap	Mask	Hand hygiene	Sterile gown	Sterile gloves	Sterile drapes	Antiseptic	Occlusive dx			5-7 days	Hat/cap	Mask	Hand hygiene		Sterile gloves
Yes	More than 15 years	Nurses	Perfusionists		Physicians	Cardiothoracic surgeons		30 or more	6-12 pts	1-6 pts		Cardiac	Respiratory	CPR		Cardiac	Respiratory	CPR		Cardiac	Respiratory	CPR	Yes	Direct cutdown	Direct cutdown	Direct cutdown	Direct cutdown	FemV-FemV	FemV-FemV	JugV-FemV	JugV-CarA	JugV-CarA	FemV-FemA	Hat/cap	Mask		Sterile gown	Sterile gloves	Sterile drapes	Antiseptic			CHG alcoholic	1-3 days	Hat/cap	Mask	Hand hygiene	Sterile gown	Sterile gloves
Yes	More than 15 years	Nurses			Physicians	Cardiothoracic surgeons		1-6 pts	1-6 pts			Cardiac	Respiratory	CPR		Cardiac	Respiratory	CPR	Not applicable				Yes	SemiSeldinger	SemiSeldinger	Direct cutdown	Direct cutdown	JugV-FemV	JugV-FemV	Not applicable	JugV-CarA	JugV-CarA	Not applicable	Hat/cap	Mask	Hand hygiene	Sterile gown	Sterile gloves	Sterile drapes	Antiseptic			Povidone iodine alcoholic	1-3 days			Hand hygiene		Sterile gloves
Yes	5-10 years		Perfusionists		Physicians	Cardiothoracic surgeons		6-12 pts	1-6 pts	30 or more		Cardiac	Respiratory			Cardiac	Respiratory			Cardiac	Respiratory	CPR	No	Seldinger technique	Seldinger technique	Seldinger technique	Seldinger technique	JugV dbl	JugV dbl	FemV-JugV	JugV-CarA	FemV-FemA	FemV-FemA			Hand hygiene	Sterile gown	Sterile gloves	Sterile drapes	Antiseptic			CHG alcoholic	1-3 days			Hand hygiene		Sterile gloves
Yes	More than 15 years	Nurses	Perfusionists		Physicians	Cardiothoracic surgeons		0 pts	0 pts	30 or more										Cardiac	Respiratory	CPR	Yes	Seldinger technique	Seldinger technique	Seldinger technique	Direct cutdown	Not applicable	Not applicable	FemV-FemV	Not applicable	Not applicable	Femoral vein-Axillary artery	Hat/cap	Mask	Hand hygiene	Sterile gown	Sterile gloves	Sterile drapes	Antiseptic	Occlusive dx		Povidone iodine alcoholic	7 days		Mask	Hand hygiene		Sterile gloves
Yes	More than 15 years	Nurses	Perfusionists		Physicians	Cardiothoracic surgeons		12-30 pts	12-30 pts	0 pts		Cardiac	Respiratory	CPR		Cardiac	Respiratory	CPR					Yes	Direct cutdown	Direct cutdown	Direct cutdown	Direct cutdown	FemV-JugV	FemV-JugV	Not applicable	JugV-CarA	FemV-FemA	Not applicable	Hat/cap	Mask	Hand hygiene	Sterile gown	Sterile gloves	Sterile drapes	Antiseptic	Occlusive dx		CHG alcoholic	PRN	Hat/cap	Mask	Hand hygiene	Sterile gown	Sterile gloves
Yes	More than 15 years	Nurses	Perfusionists		Physicians	Cardiothoracic surgeons	Other	1-6 pts	1-6 pts			Cardiac	Respiratory				Respiratory						Yes	Direct cutdown	Direct cutdown	Direct cutdown	Direct cutdown				JugV-CarA	JugV-CarA
Yes	More than 15 years	Nurses	Perfusionists		Physicians	Cardiothoracic surgeons		30 or more	12-30 pts			Cardiac	Respiratory	CPR		Cardiac	Respiratory	CPR					Yes	Direct cutdown	Direct cutdown	Direct cutdown	Direct cutdown	FemV-JugV	FemV-JugV		JugV-CarA	FemV-FemA
Yes	5-10 years	Nurses	Perfusionists	Respiratory therapists	Physicians			0 pts	1-6 pts	6-12 pts			Respiratory				Respiratory			Cardiac	Respiratory	CPR	No	Seldinger technique	Seldinger technique	Seldinger technique	Seldinger technique	JugV dbl	FemV-JugV	FemV-JugV	JugV-CarA	FemV-FemA	FemV-FemA	Hat/cap	Mask	Hand hygiene	Sterile gown	Sterile gloves	Sterile drapes	Antiseptic	Occlusive dx		CHG alcoholic	PRN		Mask	Hand hygiene
Yes	More than 15 years		Perfusionists	Respiratory therapists				6-12 pts	6-12 pts	30 or more			Respiratory			Cardiac	Respiratory	CPR		Cardiac	Respiratory	CPR	Yes	Seldinger technique	Seldinger technique	Direct cutdown	Direct cutdown	JugV dbl	JugV dbl	JugV dbl	JugV-CarA	JugV-CarA	FemV-FemA	Hat/cap	Mask	Hand hygiene	Sterile gown	Sterile gloves	Sterile drapes	Antiseptic	Occlusive dx		CHG alcoholic	3-5 days	Hat/cap	Mask	Hand hygiene		Sterile gloves
Yes	10-15 years	Nurses	Perfusionists					1-6 pts	12-30 pts	30 or more			Respiratory				Respiratory	CPR		Cardiac	Respiratory	CPR	Yes	Seldinger technique	Seldinger technique	Seldinger technique	SemiSeldinger	JugV dbl	JugV dbl	JugV dbl	JugV-CarA	JugV-CarA	FemV-FemA	Hat/cap	Mask	Hand hygiene		Sterile gloves			Occlusive dx		CHG aqueous	PRN		Mask	Hand hygiene	Sterile gown	Sterile gloves
No	More than 15 years	Nurses		Respiratory therapists	Physicians		Other	6-12 pts	1-6 pts	0 pts		Cardiac	Respiratory			Cardiac	Respiratory		Not applicable				Yes	Direct cutdown		Direct cutdown		JugV dbl	JugV dbl	Not applicable	JugV-CarA		Not applicable	Hat/cap	Mask	Hand hygiene	Sterile gown	Sterile gloves		Antiseptic			Povidone iodine alcoholic		Hat/cap	Mask	Hand hygiene	Sterile gown	Sterile gloves
Yes	5-10 years		Perfusionists		Physicians					6-12 pts										Cardiac	Respiratory		Yes	Seldinger technique	Seldinger technique	Seldinger technique	Seldinger technique			FemV-JugV			FemV-FemA	Hat/cap	Mask	Hand hygiene	Sterile gown	Sterile gloves	Sterile drapes	Antiseptic	Occlusive dx		Povidone iodine alcoholic	PRN				Sterile gown	Sterile gloves
Yes	More than 15 years	Nurses	Perfusionists		Physicians	Cardiothoracic surgeons	Other	1-6 pts	6-12 pts	12-30 pts		Cardiac	Respiratory			Cardiac	Respiratory			Cardiac	Respiratory	CPR	Yes	Seldinger technique	Seldinger technique	Seldinger technique	Seldinger technique	Not applicable	Not applicable	FemV-JugV	JugV-CarA	JugV-CarA	FemV-FemA	Hat/cap	Mask	Hand hygiene	Sterile gown	Sterile gloves	Sterile drapes	Antiseptic	Occlusive dx		CHG aqueous	1-3 days			Hand hygiene		Sterile gloves
Yes	5-10 years		Perfusionists					1-6 pts	1-6 pts	1-6 pts		Cardiac	Respiratory	CPR		Cardiac	Respiratory	CPR		Cardiac	Respiratory		Yes	SemiSeldinger	SemiSeldinger	SemiSeldinger	SemiSeldinger	JugV dbl	JugV dbl	JugV dbl	JugV-CarA	FemV-FemA	FemV-FemA	Hat/cap	Mask	Hand hygiene	Sterile gown	Sterile gloves	Sterile drapes	Antiseptic	Occlusive dx		CHG alcoholic	7 days	Hat/cap	Mask	Hand hygiene	Sterile gown	Sterile gloves
Yes	2-5 years	Nurses	Perfusionists		Physicians	Cardiothoracic surgeons	Other	1-6 pts	6-12 pts	1-6 pts		Cardiac	Respiratory			Cardiac	Respiratory	CPR		Cardiac	Respiratory	CPR	Yes	Seldinger technique	Seldinger technique	Seldinger technique	Seldinger technique	JugV dbl	JugV dbl	JugV dbl	JugV-CarA	JugV-CarA	FemV-FemA	Hat/cap	Mask	Hand hygiene	Sterile gown	Sterile gloves		Antiseptic	Occlusive dx		CHG aqueous	1-3 days	Hat/cap	Mask	Hand hygiene		Sterile gloves
Yes	More than 15 years	Nurses		Respiratory therapists	Physicians	Cardiothoracic surgeons		12-30 pts	6-12 pts	1-6 pts		Cardiac	Respiratory	CPR		Cardiac	Respiratory	CPR		Cardiac			Yes	SemiSeldinger	SemiSeldinger	Direct cutdown	Direct cutdown	JugV dbl	JugV dbl	Not applicable	JugV-CarA	JugV-CarA	Not applicable	Hat/cap	Mask	Hand hygiene	Sterile gown	Sterile gloves	Sterile drapes	Antiseptic	Occlusive dx		CHG alcoholic	PRN	Hat/cap	Mask	Hand hygiene		Sterile gloves
Yes	More than 15 years	Nurses	Perfusionists		Physicians		Other	1-6 pts	0 pts	12-30 pts			Respiratory	CPR	Not applicable					Cardiac	Respiratory		Yes	Direct cutdown	Direct cutdown	Direct cutdown	Direct cutdown	JugV dbl	Not applicable	FemV-JugV	JugV-CarA	Not applicable		Hat/cap	Mask	Hand hygiene	Sterile gown	Sterile gloves	Sterile drapes	Antiseptic	Occlusive dx		CHG aqueous	1-3 days	Hat/cap	Mask	Hand hygiene	Sterile gown
Yes	5-10 years	Nurses		Respiratory therapists				1-6 pts	1-6 pts	12-30 pts		Cardiac	Respiratory			Cardiac	Respiratory			Cardiac	Respiratory	CPR	Yes	Seldinger technique	Seldinger technique	Seldinger technique	Seldinger technique	JugV dbl	JugV dbl	JugV dbl	JugV-CarA	JugV-CarA	FemV-FemA	Hat/cap	Mask	Hand hygiene	Sterile gown	Sterile gloves	Sterile drapes	Antiseptic	Occlusive dx		CHG alcoholic	7 days		Mask	Hand hygiene		Sterile gloves
Yes	More than 15 years	Nurses			Physicians	Cardiothoracic surgeons		6-12 pts	6-12 pts	0 pts		Cardiac	Respiratory			Cardiac	Respiratory		Not applicable				No	Direct cutdown	Direct cutdown	Direct cutdown	Direct cutdown	JugV dbl	JugV dbl	Not applicable	JugV-CarA	JugV-CarA	Not applicable	Hat/cap	Mask	Hand hygiene	Sterile gown	Sterile gloves	Sterile drapes	Antiseptic	Occlusive dx		Povidone iodine alcoholic	PRN	Hat/cap	Mask	Hand hygiene	Sterile gown	Sterile gloves
Yes	2-5 years	Nurses			Physicians			0 pts	0 pts	30 or more	Not applicable				Not applicable					Cardiac	Respiratory	CPR	Yes	Seldinger technique	Seldinger technique	Seldinger technique	Seldinger technique	Not applicable	Not applicable	FemV-JugV	Not applicable	Not applicable	FemV-FemA	Hat/cap	Mask	Hand hygiene	Sterile gown	Sterile gloves	Sterile drapes	Antiseptic			Other	3-5 days		Mask	Hand hygiene		Sterile gloves
No	5-10 years	Nurses		Respiratory therapists				1-6 pts	1-6 pts			Cardiac	Respiratory	CPR		Cardiac	Respiratory	CPR					Yes	SemiSeldinger	SemiSeldinger	Direct cutdown	Direct cutdown	JugV dbl	FemV-JugV		JugV-CarA	JugV-CarA		Hat/cap	Mask	Hand hygiene	Sterile gown	Sterile gloves	Sterile drapes	Antiseptic	Occlusive dx		CHG alcoholic	1-3 days	Hat/cap	Mask	Hand hygiene		Sterile gloves
No	More than 15 years	Nurses	Perfusionists	Respiratory therapists	Physicians	Cardiothoracic surgeons		6-12 pts	6-12 pts	0 pts		Cardiac	Respiratory			Cardiac	Respiratory		Not applicable				Yes	Seldinger technique	Seldinger technique	Direct cutdown	Direct cutdown	JugV dbl	JugV dbl		JugV-CarA	JugV-CarA	Not applicable	Hat/cap	Mask	Hand hygiene	Sterile gown	Sterile gloves	Sterile drapes	Antiseptic	Occlusive dx		CHG alcoholic	PRN		Mask	Hand hygiene		Sterile gloves
Yes	5-10 years	Nurses	Perfusionists		Physicians	Cardiothoracic surgeons		1-6 pts	1-6 pts	1-6 pts		Cardiac		CPR		Cardiac		CPR		Cardiac			Yes	Not applicable	Not applicable	Direct cutdown	Direct cutdown	Not applicable	Not applicable	Not applicable	JugV-CarA	JugV-CarA	JugV-FemA	Hat/cap	Mask	Hand hygiene	Sterile gown	Sterile gloves	Sterile drapes	Antiseptic	Occlusive dx		CHG aqueous	PRN			Hand hygiene		Sterile gloves
Yes	5-10 years	Nurses	Perfusionists		Physicians	Cardiothoracic surgeons				30 or more										Cardiac	Respiratory	CPR	Yes	Seldinger technique	Seldinger technique	Seldinger technique	Seldinger technique	Not applicable	Not applicable	JugV dbl	Not applicable	Not applicable	FemV-FemA	Hat/cap	Mask	Hand hygiene	Sterile gown	Sterile gloves	Sterile drapes	Antiseptic				7 days	Hat/cap	Mask	Hand hygiene		Sterile gloves
Yes	More than 15 years	Nurses	Perfusionists	Respiratory therapists	Physicians	Cardiothoracic surgeons	Other	1-6 pts	1-6 pts	0 pts		Cardiac	Respiratory			Cardiac	Respiratory		Not applicable				Yes	Direct cutdown	Direct cutdown	Direct cutdown	Direct cutdown	JugV dbl	JugV dbl		JugV-CarA	JugV-CarA	Not applicable	Hat/cap	Mask	Hand hygiene	Sterile gown	Sterile gloves	Sterile drapes	Antiseptic	Occlusive dx			PRN	Hat/cap	Mask	Hand hygiene	Sterile gown	Sterile gloves
No	5-10 years	Nurses	Perfusionists		Physicians	Cardiothoracic surgeons		0 pts	1-6 pts	12-30 pts	Not applicable					Cardiac	Respiratory			Cardiac	Respiratory		Yes	Seldinger technique	Seldinger technique	Seldinger technique	Direct cutdown	Not applicable		FemV-JugV	Not applicable		JugV-FemA	Hat/cap	Mask	Hand hygiene	Sterile gown	Sterile gloves	Sterile drapes	Antiseptic	Occlusive dx		CHG alcoholic	5-7 days	Hat/cap	Mask	Hand hygiene		Sterile gloves
Yes	5-10 years		Perfusionists		Physicians	Cardiothoracic surgeons		0 pts	0 pts	6-12 pts	Not applicable				Not applicable					Cardiac	Respiratory		Yes	Seldinger technique	Seldinger technique	Seldinger technique	Seldinger technique	Not applicable	Not applicable	JugV dbl	Not applicable	Not applicable	FemV-FemA
Yes	5-10 years		Perfusionists		Physicians	Cardiothoracic surgeons		0 pts	0 pts	12-30 pts	Not applicable				Not applicable					Cardiac	Respiratory	CPR	Yes	Seldinger technique	Seldinger technique	Seldinger technique	Seldinger technique	Not applicable	Not applicable	JugV dbl	Not applicable	Not applicable	FemV-FemA		Mask	Hand hygiene	Sterile gown	Sterile gloves	Sterile drapes	Antiseptic	Occlusive dx		CHG alcoholic	Daily		Mask			Sterile gloves
No	5-10 years		Perfusionists			Cardiothoracic surgeons		0 pts	0 pts	12-30 pts	Not applicable				Not applicable					Cardiac	Respiratory	CPR	Yes	SemiSeldinger	SemiSeldinger	SemiSeldinger	SemiSeldinger	Not applicable	Not applicable	FemV-FemV	Not applicable	Not applicable	FemV-FemA	Hat/cap	Mask	Hand hygiene	Sterile gown	Sterile gloves	Sterile drapes	Antiseptic			Povidone iodine alcoholic	Daily			Hand hygiene		Sterile gloves
Yes	5-10 years	Nurses		Respiratory therapists	Physicians			1-6 pts	1-6 pts			Cardiac	Respiratory			Cardiac	Respiratory						No	Direct cutdown	Direct cutdown	Direct cutdown	Direct cutdown	JugV dbl	JugV dbl		JugV-CarA	JugV-CarA		Hat/cap	Mask	Hand hygiene	Sterile gown	Sterile gloves	Sterile drapes	Antiseptic	Occlusive dx		CHG alcoholic	1-3 days	Hat/cap	Mask	Hand hygiene		Sterile gloves
Yes	2-5 years	Nurses	Perfusionists	Respiratory therapists	Physicians					6-12 pts											Respiratory		Yes	Seldinger technique	Seldinger technique	Seldinger technique	Seldinger technique			JugV dbl			FemV-FemA	Hat/cap	Mask	Hand hygiene	Sterile gown	Sterile gloves	Sterile drapes	Antiseptic	Occlusive dx		CHG alcoholic	3-5 days		Mask	Hand hygiene		Sterile gloves
Yes	More than 15 years	Nurses	Perfusionists		Physicians	Cardiothoracic surgeons		12-30 pts	12-30 pts	0 pts		Cardiac	Respiratory	CPR		Cardiac	Respiratory	CPR	Not applicable				Yes	Seldinger technique	Seldinger technique	SemiSeldinger	Direct cutdown	JugV dbl	JugV dbl		JugV-CarA	JugV-CarA		Hat/cap	Mask	Hand hygiene	Sterile gown	Sterile gloves	Sterile drapes	Antiseptic	Occlusive dx		Povidone iodine alcoholic	7 days			Hand hygiene		Sterile gloves
Yes	More than 15 years	Nurses		Respiratory therapists				12-30 pts	12-30 pts	0 pts		Cardiac	Respiratory	CPR		Cardiac	Respiratory	CPR					Yes	Direct cutdown	Direct cutdown	Direct cutdown	Direct cutdown	JugV dbl	JugV dbl		JugV-CarA	JugV-FemA	Not applicable	Hat/cap	Mask	Hand hygiene	Sterile gown	Sterile gloves	Sterile drapes	Antiseptic	Occlusive dx		Other	PRN	Hat/cap	Mask	Hand hygiene		Sterile gloves
Yes	More than 15 years	Nurses			Physicians			0 pts	0 pts	12-30 pts	Not applicable				Not applicable					Cardiac	Respiratory	CPR	No	Seldinger technique	Seldinger technique	Seldinger technique	Seldinger technique	Not applicable	Not applicable	FemV-FemV	Not applicable	Not applicable	FemV-FemA	Hat/cap	Mask	Hand hygiene	Sterile gown	Sterile gloves	Sterile drapes	Antiseptic	Occlusive dx		CHG alcoholic	Daily			Hand hygiene		Sterile gloves
Yes	10-15 years	Nurses	Perfusionists		Physicians	Cardiothoracic surgeons		1-6 pts	1-6 pts	30 or more		Cardiac				Cardiac				Cardiac	Respiratory	CPR	Yes	Seldinger technique	Seldinger technique	Direct cutdown	Direct cutdown	Not applicable	Not applicable	FemV-JugV	Not applicable	Not applicable	FemV-FemA	Hat/cap	Mask	Hand hygiene	Sterile gown	Sterile gloves	Sterile drapes	Antiseptic	Occlusive dx		CHG alcoholic	PRN		Mask	Hand hygiene		Sterile gloves
Yes	More than 15 years	Nurses	Perfusionists		Physicians	Cardiothoracic surgeons	Other	1-6 pts	6-12 pts	1-6 pts		Cardiac	Respiratory	CPR		Cardiac	Respiratory	CPR		Cardiac	Respiratory	CPR	Yes	Direct cutdown	Direct cutdown	Seldinger technique	Seldinger technique	JugV dbl	JugV dbl	FemV-FemV	JugV-CarA	JugV-CarA	FemV-FemA	Hat/cap	Mask	Hand hygiene	Sterile gown	Sterile gloves	Sterile drapes	Antiseptic			CHG alcoholic	PRN	Hat/cap	Mask	Hand hygiene	Sterile gown	Sterile gloves
Yes	More than 15 years	Nurses				Cardiothoracic surgeons	Other	30 or more	30 or more	30 or more		Cardiac	Respiratory	CPR		Cardiac	Respiratory	CPR		Cardiac	Respiratory	CPR	Yes	Seldinger technique	Seldinger technique	SemiSeldinger	SemiSeldinger	JugV dbl	FemV-JugV	FemV-JugV	JugV-CarA	FemV-FemA	FemV-FemA	Hat/cap	Mask	Hand hygiene	Sterile gown	Sterile gloves		Antiseptic			Other	Daily		Mask	Hand hygiene
Yes	More than 15 years	Nurses						12-30 pts	6-12 pts			Cardiac	Respiratory	CPR		Cardiac	Respiratory	CPR					No	SemiSeldinger	SemiSeldinger	Direct cutdown	Direct cutdown	JugV dbl	JugV-FemV		JugV-CarA	JugV-CarA		Hat/cap	Mask	Hand hygiene	Sterile gown	Sterile gloves	Sterile drapes	Antiseptic			CHG alcoholic	Daily	Hat/cap	Mask	Hand hygiene		Sterile gloves
Yes	2-5 years	Nurses	Perfusionists				Other			12-30 pts										Cardiac	Respiratory	CPR	Yes	Seldinger technique	Seldinger technique	Seldinger technique	Seldinger technique			FemV-JugV			FemV-FemA	Hat/cap	Mask	Hand hygiene	Sterile gown	Sterile gloves	Sterile drapes	Antiseptic	Occlusive dx		CHG alcoholic	1-3 days	Hat/cap	Mask	Hand hygiene	Sterile gown	Sterile gloves
Yes	5-10 years	Nurses		Respiratory therapists				6-12 pts	6-12 pts	6-12 pts		Cardiac	Respiratory	CPR		Cardiac	Respiratory	CPR		Cardiac	Respiratory	CPR	Yes	Seldinger technique	Seldinger technique	Seldinger technique	SemiSeldinger	JugV dbl	JugV dbl	FemV-FemV	JugV-CarA	FemV-FemA	FemV-FemA	Hat/cap	Mask	Hand hygiene	Sterile gown	Sterile gloves	Sterile drapes	Antiseptic	Occlusive dx		CHG alcoholic	1-3 days	Hat/cap	Mask	Hand hygiene		Sterile gloves
Yes	More than 15 years	Nurses	Perfusionists		Physicians	Cardiothoracic surgeons	Other		1-6 pts	30 or more						Cardiac	Respiratory			Cardiac	Respiratory		Yes	Seldinger technique	Seldinger technique	Seldinger technique	Seldinger technique		JugV dbl	FemV-JugV			FemV-FemA	Hat/cap	Mask	Hand hygiene	Sterile gown	Sterile gloves	Sterile drapes	Antiseptic	Occlusive dx		Isopropyl alcohol 70%	Daily		Mask			Sterile gloves
Yes	0-2 years	Nurses	Perfusionists		Physicians				1-6 pts	12-30 pts	Not applicable					Cardiac	Respiratory			Cardiac	Respiratory		Yes	Seldinger technique	Seldinger technique	Not applicable	Not applicable	Not applicable	Not applicable	Not applicable	Not applicable	Not applicable	Not applicable	Hat/cap	Mask	Hand hygiene	Sterile gown	Sterile gloves	Sterile drapes	Antiseptic	Occlusive dx		Povidone iodine alcoholic	PRN			Hand hygiene		Sterile gloves
Yes	0-2 years	Nurses	Perfusionists	Respiratory therapists	Physicians	Cardiothoracic surgeons				30 or more										Cardiac	Respiratory	CPR	Yes	Seldinger technique	Seldinger technique	Seldinger technique	Seldinger technique			FemV-JugV			FemV-FemA	Hat/cap	Mask	Hand hygiene	Sterile gown	Sterile gloves	Sterile drapes	Antiseptic	Occlusive dx		CHG alcoholic	PRN	Hat/cap	Mask	Hand hygiene		Sterile gloves
Yes	2-5 years	Nurses	Perfusionists	Respiratory therapists	Physicians	Cardiothoracic surgeons		1-6 pts	1-6 pts	6-12 pts		Cardiac				Cardiac				Cardiac	Respiratory		Yes	Seldinger technique	Seldinger technique	Seldinger technique	Seldinger technique	Not applicable	Not applicable	JugV dbl			FemV-FemA
Yes	5-10 years	Nurses			Physicians	Cardiothoracic surgeons		1-6 pts	1-6 pts	6-12 pts			Respiratory			Cardiac	Respiratory	CPR		Cardiac	Respiratory		Yes	Direct cutdown	Direct cutdown	Direct cutdown	Direct cutdown	Not applicable	JugV-FemV	FemV-JugV	JugV-CarA	FemV-FemA	FemV-FemA	Hat/cap	Mask	Hand hygiene	Sterile gown	Sterile gloves	Sterile drapes	Antiseptic			CHG alcoholic	PRN		Mask	Hand hygiene		Sterile gloves
Yes	More than 15 years		Perfusionists		Physicians	Cardiothoracic surgeons		0 pts	0 pts	30 or more	Not applicable				Not applicable					Cardiac	Respiratory	CPR	No	Seldinger technique	Seldinger technique	Seldinger technique	Seldinger technique	Not applicable	Not applicable	FemV-JugV	Not applicable	Not applicable	FemV-FemA	Hat/cap	Mask	Hand hygiene	Sterile gown	Sterile gloves	Sterile drapes	Antiseptic			CHG alcoholic	Daily		Mask	Hand hygiene		Sterile gloves
Yes	More than 15 years	Nurses			Physicians	Cardiothoracic surgeons		6-12 pts	1-6 pts	0 pts		Cardiac	Respiratory			Cardiac	Respiratory		Not applicable				Yes	Direct cutdown	Direct cutdown	Direct cutdown	Direct cutdown	JugV dbl	JugV dbl	Not applicable	JugV-CarA	JugV-CarA	Not applicable	Hat/cap	Mask	Hand hygiene	Sterile gown	Sterile gloves	Sterile drapes	Antiseptic	Occlusive dx		CHG alcoholic	PRN	Hat/cap	Mask	Hand hygiene		Sterile gloves
Yes	2-5 years		Perfusionists		Physicians	Cardiothoracic surgeons		1-6 pts	6-12 pts	12-30 pts		Cardiac		CPR		Cardiac		CPR		Cardiac	Respiratory	CPR	No	Seldinger technique	Seldinger technique	SemiSeldinger	SemiSeldinger	Not applicable	Not applicable	FemV-JugV	JugV-CarA	JugV-CarA	FemV-FemA	Hat/cap	Mask	Hand hygiene	Sterile gown	Sterile gloves	Sterile drapes	Antiseptic	Occlusive dx		CHG aqueous	3-5 days			Hand hygiene	Sterile gown	Sterile gloves
Yes	5-10 years	Nurses	Perfusionists	Respiratory therapists	Physicians	Cardiothoracic surgeons	Other	1-6 pts	1-6 pts	12-30 pts		Cardiac	Respiratory	CPR		Cardiac	Respiratory	CPR		Cardiac	Respiratory	CPR	Yes	Seldinger technique	Seldinger technique	Seldinger technique	Direct cutdown	JugV dbl	JugV dbl	JugV dbl	JugV-CarA	Femoral vein-Axillary artery	FemV-FemA	Hat/cap	Mask	Hand hygiene	Sterile gown	Sterile gloves	Sterile drapes	Antiseptic	Occlusive dx		CHG alcoholic	5-7 days	Hat/cap	Mask	Hand hygiene		Sterile gloves
Yes	More than 15 years	Nurses	Perfusionists		Physicians	Cardiothoracic surgeons		6-12 pts	6-12 pts			Cardiac	Respiratory	CPR		Cardiac	Respiratory	CPR		Cardiac	Respiratory	CPR	Yes	Seldinger technique	Seldinger technique	Direct cutdown	Direct cutdown	JugV dbl	JugV dbl	JugV dbl	JugV-CarA	FemV-FemA	FemV-FemA	Hat/cap	Mask	Hand hygiene	Sterile gown	Sterile gloves	Sterile drapes	Antiseptic	Occlusive dx		Povidone iodine alcoholic	PRN	Hat/cap	Mask	Hand hygiene		Sterile gloves
Yes	More than 15 years	Nurses		Respiratory therapists	Physicians			6-12 pts	6-12 pts	0 pts		Cardiac	Respiratory	CPR		Cardiac	Respiratory	CPR	Not applicable				Yes	Direct cutdown	Direct cutdown	Direct cutdown	Direct cutdown	JugV dbl	JugV-FemV	Not applicable	JugV-CarA	JugV-AxA	Not applicable	Hat/cap	Mask	Hand hygiene	Sterile gown	Sterile gloves	Sterile drapes	Antiseptic	Occlusive dx		CHG alcoholic	3-5 days	Hat/cap	Mask	Hand hygiene		Sterile gloves
Yes	2-5 years						Other	0 pts	0 pts	6-12 pts											Respiratory		Yes	Seldinger technique	Seldinger technique	Direct cutdown	Seldinger technique	Not applicable	Not applicable	FemV-JugV	Not applicable	Not applicable	Not applicable
Yes	More than 15 years	Nurses	Perfusionists		Physicians	Cardiothoracic surgeons		0 pts	0 pts	30 or more	Not applicable				Not applicable					Cardiac	Respiratory	CPR	No	Seldinger technique	Seldinger technique	Direct cutdown	Direct cutdown	Not applicable	Not applicable	FemV-JugV	Not applicable	Not applicable	FemV-FemA	Hat/cap	Mask	Hand hygiene	Sterile gown	Sterile gloves	Sterile drapes	Antiseptic	Occlusive dx		CHG aqueous	1-3 days		Mask	Hand hygiene		Sterile gloves
Yes	2-5 years	Nurses			Physicians	Cardiothoracic surgeons				12-30 pts										Cardiac	Respiratory		Yes		Seldinger technique	Direct cutdown				JugV dbl			Femoral vein-Axillary artery	Hat/cap	Mask	Hand hygiene	Sterile gown	Sterile gloves	Sterile drapes	Antiseptic	Occlusive dx		CHG alcoholic	1-3 days	Hat/cap	Mask	Hand hygiene	Sterile gown	Sterile gloves
Yes	10-15 years	Nurses	Perfusionists	Respiratory therapists		Cardiothoracic surgeons	Other			30 or more	Not applicable				Not applicable					Cardiac	Respiratory	CPR	No	Seldinger technique	Seldinger technique	Seldinger technique	Seldinger technique	Not applicable	Not applicable	FemV-FemV	Not applicable	Not applicable	FemV-FemA	Hat/cap	Mask	Hand hygiene	Sterile gown	Sterile gloves	Sterile drapes	Antiseptic	Occlusive dx		CHG aqueous	1-3 days	Hat/cap	Mask	Hand hygiene		Sterile gloves
Yes	More than 15 years	Nurses	Perfusionists		Physicians	Cardiothoracic surgeons	Other	1-6 pts	1-6 pts	1-6 pts		Cardiac	Respiratory			Cardiac	Respiratory			Cardiac	Respiratory		Yes	SemiSeldinger	SemiSeldinger	SemiSeldinger	SemiSeldinger	JugV dbl	JugV dbl	JugV dbl	JugV-CarA	JugV-CarA	FemV-FemA	Hat/cap	Mask	Hand hygiene	Sterile gown	Sterile gloves	Sterile drapes	Antiseptic	Occlusive dx		CHG alcoholic	1-3 days	Hat/cap	Mask	Hand hygiene	Sterile gown	Sterile gloves
Yes	2-5 years	Nurses	Perfusionists	Respiratory therapists	Physicians	Cardiothoracic surgeons		1-6 pts	0 pts	1-6 pts	Not applicable				Not applicable					Cardiac	Respiratory		Yes	Seldinger technique	Direct cutdown	Seldinger technique	Direct cutdown	Not applicable	Not applicable	FemV-JugV	Not applicable	Not applicable	FemV-FemA	Hat/cap	Mask	Hand hygiene	Sterile gown	Sterile gloves	Sterile drapes	Antiseptic	Occlusive dx		CHG alcoholic	3-5 days	Hat/cap	Mask	Hand hygiene	Sterile gown	Sterile gloves
Yes	0-2 years	Nurses	Perfusionists	Respiratory therapists	Physicians	Cardiothoracic surgeons			1-6 pts	6-12 pts										Cardiac	Respiratory	CPR	Yes	SemiSeldinger	SemiSeldinger	SemiSeldinger	SemiSeldinger		FemV-JugV	JugV dbl			FemV-FemA	Hat/cap	Mask	Hand hygiene	Sterile gown	Sterile gloves	Sterile drapes	Antiseptic	Occlusive dx		CHG aqueous	1-3 days	Hat/cap	Mask	Hand hygiene	Sterile gown	Sterile gloves
Yes	0-2 years	Nurses	Perfusionists			Cardiothoracic surgeons				6-12 pts										Cardiac	Respiratory		No	Seldinger technique	Seldinger technique	Direct cutdown	Direct cutdown			JugV dbl			FemV-FemA	Hat/cap	Mask	Hand hygiene	Sterile gown	Sterile gloves	Sterile drapes	Antiseptic	Occlusive dx		CHG aqueous	Daily			Hand hygiene		Sterile gloves
Unsure	0-2 years	Nurses	Perfusionists			Cardiothoracic surgeons				1-6 pts						Cardiac	Respiratory						Unsure	Direct cutdown	Direct cutdown	Seldinger technique	Seldinger technique			FemV-FemV			FemV-FemA						Sterile drapes				Isopropyl alcohol 70%	Daily			Hand hygiene	Sterile gown	Sterile gloves
Yes	More than 15 years	Nurses	Perfusionists	Respiratory therapists	Physicians	Cardiothoracic surgeons		1-6 pts	12-30 pts	30 or more		Cardiac	Respiratory			Cardiac	Respiratory	CPR		Cardiac	Respiratory	CPR	Yes	Seldinger technique	Seldinger technique	Seldinger technique	Seldinger technique	Not applicable	JugV dbl	JugV dbl	JugV-CarA	FemV-FemA	FemV-FemA	Hat/cap	Mask	Hand hygiene	Sterile gown	Sterile gloves	Sterile drapes	Antiseptic	Occlusive dx		Povidone iodine alcoholic	1-3 days	Hat/cap	Mask	Hand hygiene		Sterile gloves
Yes	2-5 years		Perfusionists		Physicians	Cardiothoracic surgeons		1-6 pts	6-12 pts	12-30 pts		Cardiac		CPR		Cardiac		CPR		Cardiac	Respiratory	CPR	No	Seldinger technique	Seldinger technique	SemiSeldinger	SemiSeldinger	Not applicable	Not applicable	FemV-JugV	JugV-CarA	JugV-CarA	FemV-FemA	Hat/cap	Mask	Hand hygiene	Sterile gown	Sterile gloves	Sterile drapes	Antiseptic	Occlusive dx		CHG aqueous	3-5 days			Hand hygiene	Sterile gown	Sterile gloves
Yes	2-5 years		Perfusionists		Physicians	Cardiothoracic surgeons		1-6 pts	6-12 pts	12-30 pts		Cardiac		CPR		Cardiac		CPR		Cardiac	Respiratory	CPR	Yes	Seldinger technique	Seldinger technique	SemiSeldinger	SemiSeldinger	Not applicable	Not applicable	FemV-JugV	JugV-CarA	JugV-CarA	FemV-FemA
No	2-5 years						Other			12-30 pts											Respiratory	CPR	Yes	Seldinger technique	Seldinger technique	SemiSeldinger	SemiSeldinger			FemV-JugV			FemV-FemA	Hat/cap	Mask	Hand hygiene	Sterile gown	Sterile gloves	Sterile drapes	Antiseptic	Occlusive dx		CHG aqueous	1-3 days	Hat/cap	Mask	Hand hygiene	Sterile gown	Sterile gloves
Yes	5-10 years	Nurses	Perfusionists			Cardiothoracic surgeons	Other			12-30 pts										Cardiac	Respiratory	CPR	Yes	Seldinger technique	Seldinger technique	Seldinger technique	Seldinger technique			FemV-FemV			FemV-FemA	Hat/cap	Mask	Hand hygiene	Sterile gown	Sterile gloves	Sterile drapes	Antiseptic	Occlusive dx		Povidone iodine alcoholic	PRN		Mask	Hand hygiene		Sterile gloves
Yes	More than 15 years	Nurses	Perfusionists		Physicians	Cardiothoracic surgeons		0 pts	0 pts	30 or more	Not applicable				Not applicable					Cardiac	Respiratory	CPR	No	Seldinger technique	Seldinger technique	Seldinger technique	Seldinger technique	Not applicable	Not applicable	FemV-FemV	Not applicable	Not applicable	FemV-FemA	Hat/cap	Mask	Hand hygiene	Sterile gown	Sterile gloves	Sterile drapes	Antiseptic	Occlusive dx		CHG alcoholic	7 days		Mask	Hand hygiene		Sterile gloves
No	0-2 years	Nurses	Perfusionists		Physicians	Cardiothoracic surgeons		1-6 pts	1-6 pts	6-12 pts		Cardiac	Respiratory			Cardiac	Respiratory			Cardiac	Respiratory		Yes	Seldinger technique	Seldinger technique	Seldinger technique	Seldinger technique	FemV-JugV	FemV-JugV	FemV-JugV	JugV-CarA	FemV-FemA	FemV-FemA	Hat/cap	Mask	Hand hygiene	Sterile gown	Sterile gloves	Sterile drapes	Antiseptic			CHG alcoholic	Daily	Hat/cap	Mask	Hand hygiene	Sterile gown	Sterile gloves
Yes	5-10 years	Nurses	Perfusionists		Physicians	Cardiothoracic surgeons		0 pts	0 pts	30 or more	Not applicable				Not applicable					Cardiac	Respiratory	CPR	Yes	Seldinger technique	Not applicable	Direct cutdown	Direct cutdown	Not applicable	Not applicable	JugV dbl	Not applicable	Not applicable	FemV-FemA	Hat/cap	Mask	Hand hygiene	Sterile gown	Sterile gloves	Sterile drapes	Antiseptic	Occlusive dx		CHG alcoholic	1-3 days		Mask	Hand hygiene		Sterile gloves
Yes	More than 15 years	Nurses	Perfusionists	Respiratory therapists	Physicians	Cardiothoracic surgeons		12-30 pts	12-30 pts	1-6 pts		Cardiac	Respiratory	CPR		Cardiac	Respiratory	CPR		Cardiac	Respiratory	CPR	Yes	Seldinger technique	Seldinger technique	Direct cutdown	Direct cutdown	JugV dbl	JugV dbl	JugV dbl	JugV-CarA	JugV-CarA	FemV-FemA	Hat/cap	Mask	Hand hygiene	Sterile gown	Sterile gloves	Sterile drapes	Antiseptic	Occlusive dx			5-7 days		Mask	Hand hygiene		Sterile gloves
Yes	5-10 years	Nurses	Perfusionists	Respiratory therapists	Physicians	Cardiothoracic surgeons		0 pts	0 pts	30 or more	Not applicable				Not applicable					Cardiac	Respiratory		Yes	Seldinger technique	Seldinger technique	SemiSeldinger	Seldinger technique	Not applicable	Not applicable	FemV-FemV	Not applicable	Not applicable	Femoral vein-Axillary artery	Hat/cap	Mask	Hand hygiene	Sterile gown	Sterile gloves	Sterile drapes	Antiseptic	Occlusive dx		CHG aqueous	1-3 days	Hat/cap	Mask	Hand hygiene		Sterile gloves
Yes	0-2 years	Nurses	Perfusionists		Physicians	Cardiothoracic surgeons		1-6 pts	1-6 pts	1-6 pts		Cardiac				Cardiac				Cardiac			Yes	Not applicable	Not applicable	SemiSeldinger	SemiSeldinger	Not applicable	Not applicable	Not applicable	JugV-CarA	JugV-CarA	FemV-FemA	Hat/cap	Mask	Hand hygiene	Sterile gown	Sterile gloves	Sterile drapes	Antiseptic			CHG aqueous	3-5 days	Hat/cap	Mask	Hand hygiene		Sterile gloves
Yes	10-15 years	Nurses	Perfusionists		Physicians			0 pts	0 pts	12-30 pts	Not applicable				Not applicable		Respiratory							Seldinger technique	Seldinger technique	Not applicable	Not applicable	Not applicable		JugV dbl	Not applicable	Not applicable	Not applicable	Hat/cap	Mask	Hand hygiene	Sterile gown	Sterile gloves	Sterile drapes	Antiseptic	Occlusive dx		CHG alcoholic	Daily					Sterile gloves
Yes	5-10 years	Nurses	Perfusionists		Physicians	Cardiothoracic surgeons	Other			30 or more										Cardiac	Respiratory	CPR	Yes	Seldinger technique	Seldinger technique	Seldinger technique	Seldinger technique			JugV dbl			FemV-FemA	Hat/cap	Mask		Sterile gown	Sterile gloves	Sterile drapes	Antiseptic	Occlusive dx		Povidone iodine alcoholic	Daily	Hat/cap	Mask	Hand hygiene		Sterile gloves
No	2-5 years	Nurses	Perfusionists		Physicians	Cardiothoracic surgeons		30 or more	0 pts	30 or more		Cardiac	Respiratory	CPR	Not applicable					Cardiac	Respiratory	CPR	No	Seldinger technique	Seldinger technique	Seldinger technique	Seldinger technique	FemV-JugV	Not applicable	FemV-JugV	FemV-FemA	Not applicable	FemV-FemA	Hat/cap	Mask	Hand hygiene	Sterile gown	Sterile gloves	Sterile drapes	Antiseptic	Occlusive dx		CHG alcoholic	1-3 days	Hat/cap	Mask	Hand hygiene	Sterile gown	Sterile gloves
Yes	More than 15 years				Physicians			1-6 pts	1-6 pts	0 pts		Cardiac	Respiratory	CPR		Cardiac	Respiratory	CPR					Yes	Seldinger technique	Seldinger technique	Seldinger technique	SemiSeldinger	JugV-FemV	JugV-FemV		JugV-CarA	JugV-CarA
Yes	10-15 years		Perfusionists		Physicians	Cardiothoracic surgeons		0 pts	1-6 pts	30 or more	Not applicable					Cardiac	Respiratory	CPR		Cardiac	Respiratory	CPR	Yes	Seldinger technique	Seldinger technique	Seldinger technique	Seldinger technique	Not applicable	FemV-FemV	JugV dbl	Not applicable	FemV-FemA	FemV-FemA	Hat/cap	Mask	Hand hygiene	Sterile gown	Sterile gloves	Sterile drapes	Antiseptic	Occlusive dx		CHG alcoholic	1-3 days		Mask	Hand hygiene		Sterile gloves
Yes	More than 15 years	Nurses		Respiratory therapists				12-30 pts	12-30 pts	1-6 pts		Cardiac	Respiratory	CPR		Cardiac	Respiratory	CPR		Cardiac	Respiratory	CPR	Yes	Direct cutdown	Direct cutdown	Direct cutdown	Direct cutdown	JugV dbl	JugV dbl	JugV dbl	JugV-CarA	JugV-CarA	FemV-FemA	Hat/cap	Mask	Hand hygiene	Sterile gown	Sterile gloves	Sterile drapes	Antiseptic	Occlusive dx		CHG aqueous	PRN	Hat/cap	Mask	Hand hygiene		Sterile gloves
Yes	More than 15 years	Nurses	Perfusionists		Physicians	Cardiothoracic surgeons	Other	6-12 pts	1-6 pts	30 or more		Cardiac	Respiratory	CPR		Cardiac	Respiratory	CPR		Cardiac	Respiratory	CPR	Yes	Seldinger technique	Seldinger technique	Seldinger technique	Seldinger technique	JugV dbl	JugV dbl	JugV dbl	JugV-CarA	FemV-FemA	FemV-FemA	Hat/cap	Mask	Hand hygiene	Sterile gown	Sterile gloves	Sterile drapes	Antiseptic	Occlusive dx		CHG alcoholic	1-3 days	Hat/cap	Mask	Hand hygiene	Sterile gown	Sterile gloves
Yes	5-10 years		Perfusionists			Cardiothoracic surgeons		0 pts	1-6 pts	30 or more	Not applicable					Cardiac	Respiratory	CPR		Cardiac	Respiratory	CPR	Yes	Seldinger technique	Seldinger technique	Seldinger technique	Seldinger technique	Not applicable	FemV-JugV	FemV-FemV	JugV-CarA	JugV-CarA	FemV-FemA	Hat/cap	Mask	Hand hygiene	Sterile gown	Sterile gloves		Antiseptic			Povidone iodine alcoholic	1-3 days			Hand hygiene		Sterile gloves
Yes	10-15 years	Nurses			Physicians			0 pts	0 pts	12-30 pts	Not applicable				Not applicable					Cardiac	Respiratory	CPR	Yes	Seldinger technique	Seldinger technique	Seldinger technique	SemiSeldinger			FemV-JugV			Femoral vein-Axillary artery	Hat/cap	Mask		Sterile gown	Sterile gloves	Sterile drapes	Antiseptic			Isopropyl alcohol 70%	PRN			Hand hygiene
Yes	More than 15 years	Nurses	Perfusionists		Physicians		Other	30 or more	1-6 pts	30 or more		Cardiac	Respiratory	CPR		Cardiac	Respiratory	CPR		Cardiac	Respiratory		Yes	Seldinger technique	Seldinger technique	Direct cutdown	Direct cutdown	JugV-FemV	JugV dbl	JugV dbl	JugV-CarA			Hat/cap	Mask	Hand hygiene	Sterile gown	Sterile gloves	Sterile drapes	Antiseptic	Occlusive dx		Other	PRN			Hand hygiene	Sterile gown	Sterile gloves
Yes	2-5 years	Nurses	Perfusionists			Cardiothoracic surgeons				30 or more										Cardiac	Respiratory	CPR	Yes	Direct cutdown	Direct cutdown	Direct cutdown	Direct cutdown			FemV-FemV			Femoral vein-Axillary artery	Hat/cap	Mask	Hand hygiene	Sterile gown	Sterile gloves	Sterile drapes	Antiseptic	Occlusive dx		CHG alcoholic	1-3 days	Hat/cap	Mask	Hand hygiene		Sterile gloves
No	More than 15 years	Nurses	Perfusionists	Respiratory therapists	Physicians	Cardiothoracic surgeons		1-6 pts	6-12 pts	30 or more			Respiratory			Cardiac	Respiratory				Respiratory		Yes	Seldinger technique	Seldinger technique	Seldinger technique	Seldinger technique	FemV-JugV	JugV dbl	FemV-JugV	JugV-CarA	FemV-FemA	FemV-FemA	Hat/cap	Mask		Sterile gown	Sterile gloves	Sterile drapes	Antiseptic	Occlusive dx		CHG alcoholic	3-5 days	Hat/cap	Mask	Hand hygiene		Sterile gloves
Yes	5-10 years	Nurses	Perfusionists	Respiratory therapists	Physicians	Cardiothoracic surgeons				30 or more										Cardiac	Respiratory	CPR	Yes	Seldinger technique	Seldinger technique	Seldinger technique	Seldinger technique			FemV-FemV			FemV-FemA	Hat/cap	Mask	Hand hygiene	Sterile gown	Sterile gloves	Sterile drapes	Antiseptic	Occlusive dx		Povidone iodine alcoholic	Daily	Hat/cap	Mask	Hand hygiene		Sterile gloves
Yes	5-10 years	Nurses	Perfusionists		Physicians	Cardiothoracic surgeons		1-6 pts	1-6 pts	0 pts		Cardiac	Respiratory	CPR		Cardiac	Respiratory	CPR	Not applicable				Yes	Not applicable	Not applicable	Direct cutdown	Direct cutdown	Not applicable	Not applicable	Not applicable	JugV-CarA	JugV-CarA
Yes	More than 15 years		Perfusionists	Respiratory therapists	Physicians	Cardiothoracic surgeons	Other	1-6 pts	1-6 pts	6-12 pts		Cardiac	Respiratory			Cardiac	Respiratory			Cardiac	Respiratory		No	Direct cutdown	Direct cutdown	Direct cutdown	Direct cutdown	JugV dbl	JugV dbl	JugV dbl	JugV-CarA	JugV-CarA	FemV-FemA
Yes	5-10 years	Nurses	Perfusionists	Respiratory therapists	Physicians	Cardiothoracic surgeons				30 or more										Cardiac	Respiratory	CPR	Yes	Seldinger technique	Seldinger technique	Seldinger technique	Seldinger technique			FemV-FemV			FemV-FemA	Hat/cap	Mask	Hand hygiene	Sterile gown	Sterile gloves	Sterile drapes	Antiseptic	Occlusive dx		Povidone iodine alcoholic	Daily	Hat/cap	Mask	Hand hygiene		Sterile gloves
Yes	10-15 years	Nurses	Perfusionists		Physicians	Cardiothoracic surgeons	Other	1-6 pts	1-6 pts	6-12 pts		Cardiac	Respiratory			Cardiac	Respiratory			Cardiac	Respiratory		No	Direct cutdown	Direct cutdown	Direct cutdown	Direct cutdown	JugV dbl	JugV dbl	JugV dbl	JugV-CarA	JugV-CarA	JugV-AxA	Hat/cap	Mask	Hand hygiene	Sterile gown	Sterile gloves	Sterile drapes	Antiseptic			CHG aqueous	PRN	Hat/cap	Mask	Hand hygiene		Sterile gloves
Yes	More than 15 years				Physicians			1-6 pts	1-6 pts	0 pts		Cardiac	Respiratory	CPR		Cardiac	Respiratory	CPR					Yes	Seldinger technique	Seldinger technique	Seldinger technique	SemiSeldinger	JugV-FemV	JugV-FemV		JugV-CarA	JugV-CarA
No	5-10 years	Nurses		Respiratory therapists				1-6 pts	1-6 pts			Cardiac	Respiratory			Cardiac	Respiratory						Yes	SemiSeldinger	SemiSeldinger	Direct cutdown	Direct cutdown	JugV dbl	JugV dbl		JugV-CarA	JugV-CarA		Hat/cap	Mask	Hand hygiene	Sterile gown	Sterile gloves	Sterile drapes	Antiseptic	Occlusive dx		CHG alcoholic	1-3 days		Mask	Hand hygiene		Sterile gloves
Yes	More than 15 years	Nurses			Physicians	Cardiothoracic surgeons	Other	12-30 pts	12-30 pts	0 pts		Cardiac	Respiratory	CPR		Cardiac	Respiratory	CPR					Yes	Direct cutdown	Direct cutdown	Direct cutdown	Direct cutdown	JugV dbl	FemV-FemV		JugV-CarA	FemV-FemA		Hat/cap	Mask	Hand hygiene	Sterile gown	Sterile gloves	Sterile drapes	Antiseptic	Occlusive dx		CHG aqueous	PRN	Hat/cap	Mask	Hand hygiene	Sterile gown	Sterile gloves
No	More than 15 years	Nurses	Perfusionists	Respiratory therapists	Physicians	Cardiothoracic surgeons		12-30 pts	6-12 pts	1-6 pts		Cardiac	Respiratory	CPR		Cardiac	Respiratory	CPR		Cardiac	Respiratory	CPR	Yes	Not applicable	Not applicable	Direct cutdown	Direct cutdown	Not applicable	Not applicable	Not applicable	JugV-CarA	JugV-CarA	FemV-FemA	Hat/cap	Mask	Hand hygiene	Sterile gown	Sterile gloves	Sterile drapes	Antiseptic	Occlusive dx		CHG alcoholic	1-3 days	Hat/cap	Mask	Hand hygiene	Sterile gown	Sterile gloves
No	5-10 years	Nurses	Perfusionists	Respiratory therapists	Physicians	Cardiothoracic surgeons	Other	0 pts	0 pts	30 or more	Not applicable				Not applicable					Cardiac	Respiratory	CPR	Yes	Seldinger technique	Seldinger technique	Seldinger technique	Seldinger technique	Not applicable	Not applicable	FemV-FemV	Not applicable	Not applicable	FemV-FemA	Hat/cap	Mask	Hand hygiene	Sterile gown	Sterile gloves	Sterile drapes	Antiseptic	Occlusive dx		CHG alcoholic	Daily	Hat/cap	Mask	Hand hygiene		Sterile gloves
No	More than 15 years	Nurses	Perfusionists	Respiratory therapists	Physicians	Cardiothoracic surgeons		1-6 pts	6-12 pts			Cardiac	Respiratory			Cardiac	Respiratory						No	Direct cutdown	Direct cutdown	Direct cutdown	Direct cutdown	JugV dbl	JugV dbl		JugV-CarA	JugV-CarA		Hat/cap	Mask	Hand hygiene	Sterile gown	Sterile gloves	Sterile drapes	Antiseptic	Occlusive dx		CHG alcoholic	1-3 days		Mask	Hand hygiene		Sterile gloves
Yes	10-15 years	Nurses	Perfusionists		Physicians	Cardiothoracic surgeons		6-12 pts	6-12 pts	0 pts		Cardiac	Respiratory	CPR		Cardiac	Respiratory	CPR	Not applicable				Yes	Direct cutdown	Direct cutdown	Direct cutdown	Direct cutdown	JugV dbl	JugV dbl	Not applicable	JugV-CarA	JugV-CarA	Not applicable	Hat/cap	Mask	Hand hygiene	Sterile gown	Sterile gloves	Sterile drapes	Antiseptic	Occlusive dx		Povidone iodine alcoholic	PRN	Hat/cap	Mask	Hand hygiene		Sterile gloves
Yes	2-5 years	Nurses	Perfusionists					0 pts	0 pts	30 or more	Not applicable				Not applicable					Cardiac	Respiratory	CPR	Yes	Seldinger technique	Seldinger technique	Seldinger technique	Seldinger technique	Not applicable	Not applicable	FemV-JugV	Not applicable	Not applicable	FemV-FemA	Hat/cap	Mask	Hand hygiene	Sterile gown	Sterile gloves	Sterile drapes	Antiseptic	Occlusive dx		Povidone iodine alcoholic	1-3 days	Hat/cap	Mask	Hand hygiene	Sterile gown	Sterile gloves
Yes	More than 15 years	Nurses		Respiratory therapists	Physicians	Cardiothoracic surgeons		30 or more	12-30 pts	0 pts		Cardiac	Respiratory	CPR		Cardiac	Respiratory	CPR	Not applicable				Yes	SemiSeldinger	SemiSeldinger	SemiSeldinger	Direct cutdown	JugV dbl	JugV dbl	Not applicable	JugV-CarA	JugV-CarA		Hat/cap	Mask	Hand hygiene	Sterile gown	Sterile gloves	Sterile drapes	Antiseptic	Occlusive dx		CHG alcoholic	7 days	Hat/cap	Mask	Hand hygiene	Sterile gown	Sterile gloves
Yes	2-5 years	Nurses	Perfusionists	Respiratory therapists	Physicians	Cardiothoracic surgeons	Other			30 or more										Cardiac	Respiratory	CPR	Yes	Seldinger technique	Seldinger technique	SemiSeldinger	SemiSeldinger			JugV dbl			FemV-FemA	Hat/cap	Mask	Hand hygiene	Sterile gown	Sterile gloves	Sterile drapes	Antiseptic	Occlusive dx		CHG alcoholic	Daily		Mask	Hand hygiene		Sterile gloves
Yes	10-15 years	Nurses	Perfusionists			Cardiothoracic surgeons		0 pts	0 pts	30 or more	Not applicable				Not applicable					Cardiac	Respiratory	CPR	No	Seldinger technique	Seldinger technique	Seldinger technique	Seldinger technique	Not applicable	Not applicable	FemV-FemV	Not applicable	Not applicable	FemV-FemA		Mask			Sterile gloves		Antiseptic	Occlusive dx		Povidone iodine alcoholic	Daily		Mask			Sterile gloves
Yes	5-10 years	Nurses			Physicians				1-6 pts	12-30 pts										Cardiac	Respiratory	CPR	Yes	Seldinger technique	Seldinger technique	Seldinger technique	Seldinger technique			FemV-JugV			FemV-FemA	Hat/cap	Mask	Hand hygiene	Sterile gown	Sterile gloves	Sterile drapes	Antiseptic			Other	7 days			Hand hygiene
Yes	5-10 years	Nurses	Perfusionists		Physicians	Cardiothoracic surgeons		0 pts	0 pts	12-30 pts	Not applicable					Cardiac	Respiratory			Cardiac	Respiratory	CPR	No	Seldinger technique	Seldinger technique	SemiSeldinger	SemiSeldinger	Not applicable	Not applicable	JugV dbl	Not applicable	Not applicable	FemV-FemA	Hat/cap	Mask	Hand hygiene	Sterile gown	Sterile gloves	Sterile drapes	Antiseptic	Occlusive dx		CHG alcoholic	1-3 days	Hat/cap	Mask	Hand hygiene	Sterile gown	Sterile gloves
Yes	5-10 years	Nurses	Perfusionists	Respiratory therapists	Physicians	Cardiothoracic surgeons		1-6 pts	1-6 pts	1-6 pts		Cardiac	Respiratory			Cardiac	Respiratory				Respiratory		Yes	Seldinger technique	Seldinger technique	Direct cutdown	Direct cutdown	JugV dbl	JugV dbl	FemV-FemV	JugV-CarA	JugV-CarA	JugV-FemA	Hat/cap	Mask	Hand hygiene	Sterile gown	Sterile gloves	Sterile drapes	Antiseptic	Occlusive dx		CHG alcoholic	Daily	Hat/cap	Mask	Hand hygiene	Sterile gown	Sterile gloves
Yes	2-5 years	Nurses	Perfusionists		Physicians				1-6 pts	12-30 pts						Cardiac	Respiratory			Cardiac	Respiratory	CPR	Yes	Seldinger technique	Seldinger technique	Seldinger technique	Seldinger technique		FemV-JugV	JugV dbl			FemV-FemA	Hat/cap	Mask	Hand hygiene	Sterile gown	Sterile gloves	Sterile drapes	Antiseptic	Occlusive dx		CHG alcoholic	Daily			Hand hygiene		Sterile gloves
Yes	10-15 years	Nurses	Perfusionists		Physicians	Cardiothoracic surgeons	Other	1-6 pts	1-6 pts	0 pts		Cardiac		CPR		Cardiac		CPR	Not applicable				Yes	Direct cutdown	Direct cutdown	Direct cutdown	Direct cutdown	Not applicable	Not applicable	Not applicable	Not applicable	Not applicable	Not applicable	Hat/cap	Mask	Hand hygiene	Sterile gown	Sterile gloves	Sterile drapes	Antiseptic	Occlusive dx		CHG alcoholic	PRN			Hand hygiene		Sterile gloves
Yes	More than 15 years		Perfusionists		Physicians	Cardiothoracic surgeons		1-6 pts	1-6 pts	30 or more		Cardiac	Respiratory			Cardiac	Respiratory			Cardiac	Respiratory	CPR	Yes	Seldinger technique	Seldinger technique	Seldinger technique	Seldinger technique			FemV-JugV			FemV-FemA	Hat/cap	Mask	Hand hygiene	Sterile gown	Sterile gloves	Sterile drapes	Antiseptic	Occlusive dx		CHG alcoholic	Daily	Hat/cap	Mask			Sterile gloves
No	0-2 years	Nurses	Perfusionists		Physicians	Cardiothoracic surgeons				1-6 pts											Respiratory	CPR	Yes	Seldinger technique	Seldinger technique	Direct cutdown	Direct cutdown			FemV-JugV			FemV-FemA	Hat/cap	Mask	Hand hygiene	Sterile gown	Sterile gloves	Sterile drapes	Antiseptic	Occlusive dx		CHG aqueous	Daily	Hat/cap	Mask	Hand hygiene	Sterile gown	Sterile gloves
Yes	More than 15 years	Nurses		Respiratory therapists	Physicians	Cardiothoracic surgeons	Other	30 or more	30 or more	1-6 pts		Cardiac	Respiratory	CPR		Cardiac	Respiratory	CPR			Respiratory	CPR	Yes	Direct cutdown	Direct cutdown	Direct cutdown	Direct cutdown	JugV dbl	JugV dbl	JugV dbl	JugV-CarA	FemV-FemA	FemV-FemA	Hat/cap	Mask	Hand hygiene	Sterile gown	Sterile gloves	Sterile drapes	Antiseptic	Occlusive dx		Povidone iodine alcoholic	5-7 days	Hat/cap	Mask	Hand hygiene	Sterile gown	Sterile gloves
No	5-10 years	Nurses			Physicians					1-6 pts											Respiratory		Yes	Seldinger technique	Seldinger technique	Not applicable	Not applicable			FemV-JugV			Not applicable	Hat/cap	Mask	Hand hygiene	Sterile gown	Sterile gloves	Sterile drapes	Antiseptic			CHG alcoholic	1-3 days			Hand hygiene
Yes	More than 15 years	Nurses	Perfusionists		Physicians			30 or more	12-30 pts	30 or more		Cardiac	Respiratory	CPR		Cardiac	Respiratory	CPR		Cardiac	Respiratory	CPR	Yes	Seldinger technique	Seldinger technique	Seldinger technique	Direct cutdown	JugV dbl	JugV dbl	JugV dbl	JugV-CarA	JugV-CarA	FemV-FemA
Yes	More than 15 years	Nurses	Perfusionists	Respiratory therapists	Physicians		Other	12-30 pts	1-6 pts	0 pts		Cardiac	Respiratory										Yes	Direct cutdown	Direct cutdown	Direct cutdown	Direct cutdown	JugV dbl	JugV dbl	Not applicable	JugV-CarA	JugV-CarA	Not applicable	Hat/cap	Mask	Hand hygiene	Sterile gown	Sterile gloves	Sterile drapes	Antiseptic	Occlusive dx		Povidone iodine alcoholic	PRN	Hat/cap	Mask	Hand hygiene		Sterile gloves
Yes	5-10 years	Nurses			Physicians				1-6 pts	30 or more										Cardiac	Respiratory	CPR	Yes	Seldinger technique	Seldinger technique	Seldinger technique	Seldinger technique			FemV-JugV			FemV-FemA	Hat/cap	Mask	Hand hygiene	Sterile gown	Sterile gloves	Sterile drapes	Antiseptic			CHG alcoholic	Daily
No	0-2 years	Nurses	Perfusionists		Physicians	Cardiothoracic surgeons				1-6 pts											Respiratory	CPR	Yes	Seldinger technique	Seldinger technique	Direct cutdown	Direct cutdown			FemV-JugV
No	0-2 years		Perfusionists		Physicians	Cardiothoracic surgeons				1-6 pts											Respiratory	CPR	No	Seldinger technique	SemiSeldinger	Seldinger technique	SemiSeldinger			FemV-FemV			FemV-FemA	Hat/cap	Mask	Hand hygiene	Sterile gown	Sterile gloves	Sterile drapes	Antiseptic	Occlusive dx		CHG alcoholic	Daily	Hat/cap	Mask	Hand hygiene	Sterile gown	Sterile gloves
Yes	5-10 years	Nurses	Perfusionists		Physicians	Cardiothoracic surgeons		6-12 pts	1-6 pts	0 pts		Cardiac		CPR		Cardiac		CPR					Yes	Not applicable	Not applicable	Direct cutdown	Direct cutdown	Not applicable	Not applicable	Not applicable	JugV-CarA	JugV-CarA		Hat/cap	Mask	Hand hygiene	Sterile gown	Sterile gloves	Sterile drapes	Antiseptic	Occlusive dx		Povidone iodine alcoholic	1-3 days			Hand hygiene		Sterile gloves
Yes	5-10 years	Nurses	Perfusionists		Physicians	Cardiothoracic surgeons	Other	1-6 pts	1-6 pts	0 pts		Cardiac	Respiratory			Cardiac	Respiratory						Yes	Direct cutdown	Direct cutdown	Direct cutdown	Direct cutdown	JugV-FemV	JugV-FemV		JugV-CarA	JugV-CarA		Hat/cap	Mask	Hand hygiene	Sterile gown	Sterile gloves	Sterile drapes	Antiseptic	Occlusive dx		CHG aqueous	3-5 days	Hat/cap	Mask	Hand hygiene	Sterile gown	Sterile gloves
Yes	5-10 years	Nurses			Physicians		Other			30 or more										Cardiac	Respiratory	CPR	Yes	Seldinger technique	Seldinger technique	Seldinger technique	Seldinger technique			FemV-JugV			FemV-FemA	Hat/cap	Mask	Hand hygiene	Sterile gown	Sterile gloves	Sterile drapes	Antiseptic	Occlusive dx		CHG alcoholic	Daily
No	More than 15 years	Nurses	Perfusionists		Physicians	Cardiothoracic surgeons		12-30 pts	6-12 pts	0 pts		Cardiac	Respiratory	CPR		Cardiac	Respiratory	CPR					Yes	SemiSeldinger	Seldinger technique	Direct cutdown	Direct cutdown	JugV dbl	JugV-FemV	Not applicable	JugV-CarA	JugV-CarA	Not applicable	Hat/cap	Mask	Hand hygiene	Sterile gown	Sterile gloves	Sterile drapes	Antiseptic	Occlusive dx		Povidone iodine alcoholic	1-3 days			Hand hygiene		Sterile gloves
Yes	More than 15 years	Nurses			Physicians			30 or more	6-12 pts	30 or more			Respiratory				Respiratory	CPR			Respiratory	CPR	Yes	Seldinger technique	Seldinger technique	Seldinger technique	Direct cutdown	JugV dbl	JugV-FemV	JugV-FemV	JugV-CarA	JugV-FemA	JugV-FemA	Hat/cap	Mask	Hand hygiene	Sterile gown	Sterile gloves	Sterile drapes	Antiseptic	Occlusive dx		CHG alcoholic	7 days			Hand hygiene		Sterile gloves
Yes	More than 15 years	Nurses			Physicians	Cardiothoracic surgeons	Other	12-30 pts	1-6 pts	30 or more		Cardiac	Respiratory	CPR			Respiratory	CPR			Respiratory	CPR	Yes	Seldinger technique	Seldinger technique	Seldinger technique	SemiSeldinger	JugV dbl	JugV-FemV	JugV-FemV	JugV-CarA	JugV-FemA	JugV-FemA	Hat/cap	Mask	Hand hygiene	Sterile gown	Sterile gloves	Sterile drapes	Antiseptic	Occlusive dx		CHG alcoholic	3-5 days	Hat/cap	Mask	Hand hygiene		Sterile gloves
Yes	10-15 years	Nurses	Perfusionists	Respiratory therapists	Physicians	Cardiothoracic surgeons		1-6 pts	1-6 pts	1-6 pts		Cardiac	Respiratory			Cardiac	Respiratory				Respiratory		Yes	Seldinger technique	Seldinger technique	SemiSeldinger	SemiSeldinger	JugV dbl	JugV dbl	JugV dbl	JugV-CarA	JugV-CarA	FemV-FemA	Hat/cap	Mask		Sterile gown	Sterile gloves	Sterile drapes	Antiseptic	Occlusive dx		CHG alcoholic	1-3 days	Hat/cap	Mask	Hand hygiene		Sterile gloves
Yes	5-10 years	Nurses	Perfusionists		Physicians			0 pts	0 pts	12-30 pts										Cardiac	Respiratory		Yes	Seldinger technique	Seldinger technique	Direct cutdown	Direct cutdown	Not applicable	Not applicable	FemV-JugV	Not applicable	Not applicable	FemV-FemA	Hat/cap	Mask	Hand hygiene	Sterile gown	Sterile gloves	Sterile drapes	Antiseptic	Occlusive dx		CHG alcoholic	Daily		Mask	Hand hygiene		Sterile gloves
Yes	2-5 years	Nurses	Perfusionists		Physicians	Cardiothoracic surgeons				12-30 pts										Cardiac	Respiratory		No	Seldinger technique	Seldinger technique	Seldinger technique	Seldinger technique			FemV-JugV			FemV-FemA	Hat/cap	Mask	Hand hygiene	Sterile gown	Sterile gloves	Sterile drapes	Antiseptic			Povidone iodine alcoholic	Daily	Hat/cap	Mask	Hand hygiene	Sterile gown	Sterile gloves
Yes	5-10 years	Nurses			Physicians	Cardiothoracic surgeons		6-12 pts	12-30 pts	30 or more		Cardiac	Respiratory			Cardiac	Respiratory			Cardiac	Respiratory		Yes	Seldinger technique	Seldinger technique	Seldinger technique	Seldinger technique	Not applicable	FemV-JugV	FemV-JugV	JugV-CarA	JugV-CarA	FemV-FemA	Hat/cap	Mask	Hand hygiene	Sterile gown	Sterile gloves	Sterile drapes	Antiseptic			CHG alcoholic	1-3 days	Hat/cap	Mask	Hand hygiene	Sterile gown	Sterile gloves
Yes	More than 15 years	Nurses	Perfusionists	Respiratory therapists	Physicians	Cardiothoracic surgeons		1-6 pts	1-6 pts	6-12 pts		Cardiac	Respiratory			Cardiac	Respiratory	CPR		Cardiac	Respiratory	CPR	No	Seldinger technique	Seldinger technique	Seldinger technique	Seldinger technique	JugV dbl	JugV dbl	JugV dbl	JugV-CarA	JugV-CarA	FemV-FemA	Hat/cap	Mask	Hand hygiene	Sterile gown	Sterile gloves	Sterile drapes	Antiseptic	Occlusive dx		CHG aqueous	1-3 days		Mask	Hand hygiene		Sterile gloves
Yes	5-10 years	Nurses	Perfusionists		Physicians	Cardiothoracic surgeons				30 or more										Cardiac	Respiratory	CPR	Yes	Seldinger technique	Seldinger technique	Seldinger technique	Seldinger technique			FemV-JugV			FemV-FemA	Hat/cap	Mask	Hand hygiene	Sterile gown	Sterile gloves	Sterile drapes	Antiseptic	Occlusive dx		CHG aqueous	3-5 days			Hand hygiene		Sterile gloves
Yes	10-15 years	Nurses	Perfusionists		Physicians	Cardiothoracic surgeons			6-12 pts	12-30 pts						Cardiac				Cardiac	Respiratory		Yes	SemiSeldinger	Seldinger technique	SemiSeldinger	Direct cutdown			FemV-JugV		JugV-CarA	Femoral vein-Axillary artery	Hat/cap	Mask	Hand hygiene	Sterile gown	Sterile gloves	Sterile drapes	Antiseptic	Occlusive dx		CHG alcoholic	PRN					Sterile gloves
Yes	More than 15 years	Nurses	Perfusionists	Respiratory therapists		Cardiothoracic surgeons		0 pts	0 pts	6-12 pts	Not applicable				Not applicable					Cardiac	Respiratory		Yes	Seldinger technique	Seldinger technique	SemiSeldinger	SemiSeldinger	Not applicable	Not applicable	JugV dbl	Not applicable	Not applicable	FemV-FemA	Hat/cap	Mask	Hand hygiene	Sterile gown	Sterile gloves	Sterile drapes	Antiseptic	Occlusive dx		Povidone iodine alcoholic	PRN			Hand hygiene		Sterile gloves
Yes	More than 15 years	Nurses	Perfusionists	Respiratory therapists				12-30 pts	12-30 pts	1-6 pts		Cardiac	Respiratory	CPR		Cardiac	Respiratory	CPR		Cardiac	Respiratory	CPR	Yes	Direct cutdown	Direct cutdown	Direct cutdown	Direct cutdown	JugV dbl	JugV dbl	JugV dbl	JugV-CarA	JugV-CarA	Not applicable	Hat/cap	Mask	Hand hygiene	Sterile gown	Sterile gloves	Sterile drapes	Antiseptic			CHG alcoholic	Daily	Hat/cap	Mask	Hand hygiene		Sterile gloves
Yes	2-5 years	Nurses	Perfusionists		Physicians		Other	0 pts	0 pts	30 or more	Not applicable				Not applicable					Cardiac	Respiratory	CPR	No	Seldinger technique	Seldinger technique	Seldinger technique	Seldinger technique	Not applicable	Not applicable	FemV-FemV	Not applicable	Not applicable	FemV-FemA	Hat/cap	Mask	Hand hygiene	Sterile gown	Sterile gloves	Sterile drapes	Antiseptic	Occlusive dx		CHG alcoholic	1-3 days			Hand hygiene		Sterile gloves
Yes	More than 15 years	Nurses	Perfusionists		Physicians	Cardiothoracic surgeons		6-12 pts	12-30 pts	12-30 pts		Cardiac	Respiratory	CPR		Cardiac	Respiratory	CPR		Cardiac	Respiratory	CPR	Yes	SemiSeldinger	SemiSeldinger	Direct cutdown	Direct cutdown	JugV dbl	JugV dbl	JugV dbl	JugV-CarA	JugV-CarA	FemV-FemA	Hat/cap	Mask	Hand hygiene	Sterile gown	Sterile gloves	Sterile drapes	Antiseptic	Occlusive dx		CHG alcoholic	PRN
Yes	10-15 years		Perfusionists				Other	0 pts	1-6 pts	6-12 pts	Not applicable						Respiratory				Respiratory		No	Seldinger technique	Seldinger technique	Seldinger technique	SemiSeldinger	Not applicable	FemV-JugV	FemV-JugV	Not applicable	FemV-FemA	FemV-FemA	Hat/cap	Mask	Hand hygiene	Sterile gown	Sterile gloves	Sterile drapes	Antiseptic	Occlusive dx		Povidone iodine alcoholic	3-5 days	Hat/cap	Mask	Hand hygiene		Sterile gloves
No	2-5 years	Nurses	Perfusionists		Physicians	Cardiothoracic surgeons		0 pts	1-6 pts	12-30 pts	Not applicable					Cardiac				Cardiac	Respiratory		Yes	Seldinger technique	Seldinger technique	Seldinger technique	Seldinger technique	Not applicable	Not applicable	FemV-JugV	Not applicable	FemV-FemA	FemV-FemA	Hat/cap	Mask	Hand hygiene	Sterile gown	Sterile gloves	Sterile drapes	Antiseptic			CHG alcoholic	1-3 days			Hand hygiene		Sterile gloves
Yes	More than 15 years	Nurses			Physicians	Cardiothoracic surgeons		0 pts	1-6 pts	30 or more	Not applicable					Cardiac	Respiratory			Cardiac	Respiratory	CPR	Yes	Seldinger technique	Seldinger technique	Seldinger technique	Seldinger technique	Not applicable	FemV-FemV	FemV-FemV	Not applicable	FemV-FemA	FemV-FemA	Hat/cap	Mask	Hand hygiene	Sterile gown	Sterile gloves	Sterile drapes	Antiseptic	Occlusive dx		Povidone iodine alcoholic	PRN	Hat/cap	Mask	Hand hygiene		Sterile gloves
Yes	5-10 years	Nurses	Perfusionists		Physicians			0 pts	0 pts	12-30 pts	Not applicable				Not applicable						Respiratory		Yes	Seldinger technique	Seldinger technique	Not applicable	Not applicable	Not applicable	Not applicable	JugV dbl	Not applicable	Not applicable	Not applicable	Hat/cap	Mask	Hand hygiene	Sterile gown	Sterile gloves	Sterile drapes	Antiseptic	Occlusive dx		CHG alcoholic	PRN			Hand hygiene		Sterile gloves
Yes	More than 15 years	Nurses	Perfusionists	Respiratory therapists	Physicians	Cardiothoracic surgeons		12-30 pts	12-30 pts	1-6 pts		Cardiac	Respiratory	CPR		Cardiac	Respiratory	CPR		Cardiac		CPR	Yes	Seldinger technique	Seldinger technique	Direct cutdown	Direct cutdown	JugV dbl	JugV dbl	Not applicable	JugV-CarA	JugV-CarA	Not applicable	Hat/cap	Mask	Hand hygiene	Sterile gown	Sterile gloves	Sterile drapes	Antiseptic			Povidone iodine alcoholic	1-3 days		Mask	Hand hygiene		Sterile gloves
Yes	10-15 years	Nurses			Physicians	Cardiothoracic surgeons		1-6 pts	6-12 pts	0 pts		Cardiac	Respiratory	CPR		Cardiac	Respiratory	CPR	Not applicable				No	Direct cutdown	Direct cutdown	Direct cutdown	Direct cutdown	JugV dbl	JugV-FemV	Not applicable	JugV-CarA	JugV-CarA	Not applicable	Hat/cap	Mask	Hand hygiene	Sterile gown	Sterile gloves	Sterile drapes	Antiseptic	Occlusive dx		Povidone iodine alcoholic	5-7 days		Mask	Hand hygiene	Sterile gown	Sterile gloves
Yes	More than 15 years		Perfusionists		Physicians	Cardiothoracic surgeons		1-6 pts	6-12 pts	12-30 pts		Cardiac	Respiratory	CPR		Cardiac	Respiratory	CPR		Cardiac	Respiratory		No	SemiSeldinger	SemiSeldinger	Direct cutdown	Direct cutdown	JugV dbl	JugV dbl	JugV-FemV	JugV-CarA	JugV-FemA	JugV-FemA	Hat/cap	Mask	Hand hygiene	Sterile gown	Sterile gloves	Sterile drapes	Antiseptic	Occlusive dx		CHG aqueous	3-5 days		Mask	Hand hygiene		Sterile gloves
Yes	10-15 years	Nurses	Perfusionists	Respiratory therapists	Physicians	Cardiothoracic surgeons	Other	1-6 pts	6-12 pts	0 pts		Cardiac	Respiratory	CPR		Cardiac	Respiratory	CPR	Not applicable				No	Seldinger technique	Seldinger technique	Direct cutdown	Direct cutdown	JugV dbl	JugV dbl	Not applicable	JugV-CarA	JugV-CarA		Hat/cap	Mask	Hand hygiene	Sterile gown	Sterile gloves	Sterile drapes	Antiseptic	Occlusive dx		CHG aqueous	7 days	Hat/cap	Mask	Hand hygiene		Sterile gloves
Yes	5-10 years	Nurses	Perfusionists		Physicians	Cardiothoracic surgeons		6-12 pts	1-6 pts	12-30 pts		Cardiac	Respiratory	CPR		Cardiac	Respiratory	CPR		Cardiac	Respiratory	CPR	No	SemiSeldinger	Seldinger technique	SemiSeldinger	Direct cutdown	Not applicable	Not applicable	FemV-JugV	Not applicable	JugV-CarA	Femoral vein-Axillary artery	Hat/cap	Mask	Hand hygiene	Sterile gown	Sterile gloves	Sterile drapes	Antiseptic			CHG alcoholic	Daily			Hand hygiene
Yes	5-10 years	Nurses	Perfusionists		Physicians	Cardiothoracic surgeons		6-12 pts	6-12 pts	0 pts		Cardiac	Respiratory	CPR		Cardiac	Respiratory	CPR	Not applicable				Yes	Not applicable	Not applicable	Direct cutdown	Direct cutdown	Not applicable	Not applicable	Not applicable	JugV-CarA	JugV-CarA	Not applicable	Hat/cap	Mask	Hand hygiene	Sterile gown	Sterile gloves	Sterile drapes	Antiseptic	Occlusive dx		CHG alcoholic	1-3 days			Hand hygiene		Sterile gloves
Yes	10-15 years	Nurses	Perfusionists		Physicians	Cardiothoracic surgeons	Other	0 pts	0 pts	30 or more	Not applicable				Not applicable					Cardiac	Respiratory	CPR	Yes	Seldinger technique	Seldinger technique	Seldinger technique	Seldinger technique	Not applicable	Not applicable	FemV-FemV	Not applicable	Not applicable	FemV-FemA	Hat/cap	Mask	Hand hygiene	Sterile gown	Sterile gloves	Sterile drapes	Antiseptic	Occlusive dx		CHG aqueous	3-5 days			Hand hygiene	Sterile gown	Sterile gloves
Yes	5-10 years	Nurses	Perfusionists		Physicians	Cardiothoracic surgeons	Other	6-12 pts	6-12 pts	0 pts		Cardiac		CPR		Cardiac		CPR					Yes	Not applicable	Not applicable	Direct cutdown	Direct cutdown	Not applicable	Not applicable	Not applicable	JugV-CarA	JugV-CarA		Hat/cap	Mask	Hand hygiene	Sterile gown	Sterile gloves	Sterile drapes	Antiseptic	Occlusive dx		CHG alcoholic	Daily		Mask	Hand hygiene		Sterile gloves
Yes	10-15 years	Nurses			Physicians					30 or more										Cardiac	Respiratory	CPR	No	Seldinger technique	Seldinger technique	Seldinger technique	Seldinger technique			FemV-JugV			FemV-FemA	Hat/cap	Mask	Hand hygiene	Sterile gown	Sterile gloves	Sterile drapes	Antiseptic	Occlusive dx		CHG alcoholic	Daily			Hand hygiene
Yes	5-10 years		Perfusionists			Cardiothoracic surgeons	Other			6-12 pts										Cardiac	Respiratory		No	SemiSeldinger	SemiSeldinger	SemiSeldinger	SemiSeldinger			JugV-FemV				Hat/cap	Mask	Hand hygiene	Sterile gown	Sterile gloves	Sterile drapes	Antiseptic	Occlusive dx			Daily		Mask	Hand hygiene		Sterile gloves
Yes	More than 15 years	Nurses		Respiratory therapists				30 or more	30 or more	0 pts		Cardiac	Respiratory	CPR		Cardiac	Respiratory	CPR	Not applicable				Yes	SemiSeldinger	Not applicable	SemiSeldinger	SemiSeldinger	JugV dbl	JugV dbl	Not applicable	JugV-CarA	JugV-CarA		Hat/cap	Mask	Hand hygiene	Sterile gown	Sterile gloves	Sterile drapes	Antiseptic	Occlusive dx		Povidone iodine alcoholic	7 days		Mask	Hand hygiene		Sterile gloves
No	More than 15 years	Nurses	Perfusionists		Physicians	Cardiothoracic surgeons		12-30 pts	6-12 pts	1-6 pts		Cardiac	Respiratory	CPR		Cardiac	Respiratory	CPR		Cardiac	Respiratory	CPR	Yes	Not applicable	Not applicable	Direct cutdown	Direct cutdown	JugV dbl	JugV dbl	JugV dbl	JugV-CarA	JugV-CarA	FemV-FemA		Mask	Hand hygiene		Sterile gloves		Antiseptic			CHG aqueous	1-3 days		Mask	Hand hygiene		Sterile gloves
Yes	More than 15 years	Nurses	Perfusionists	Respiratory therapists	Physicians	Cardiothoracic surgeons		6-12 pts	1-6 pts	0 pts		Cardiac	Respiratory	CPR		Cardiac	Respiratory	CPR	Not applicable				Yes	Direct cutdown	Direct cutdown	Direct cutdown	Direct cutdown	JugV dbl	JugV dbl	Not applicable	JugV-CarA	JugV-FemA	Not applicable	Hat/cap	Mask	Hand hygiene	Sterile gown	Sterile gloves	Sterile drapes	Antiseptic	Occlusive dx	Other	CHG alcoholic	Daily			Hand hygiene	Sterile gown	Sterile gloves
Yes	10-15 years	Nurses	Perfusionists		Physicians	Cardiothoracic surgeons	Other	0 pts	1-6 pts	30 or more	Not applicable					Cardiac	Respiratory	CPR		Cardiac	Respiratory	CPR	No	Seldinger technique	Seldinger technique	Seldinger technique	Seldinger technique	Not applicable	FemV-JugV	FemV-JugV	Not applicable	FemV-FemA	FemV-FemA	Hat/cap	Mask	Hand hygiene	Sterile gown	Sterile gloves	Sterile drapes	Antiseptic			Isopropyl alcohol 70%	1-3 days		Mask	Hand hygiene		Sterile gloves
Yes	0-2 years	Nurses	Perfusionists		Physicians	Cardiothoracic surgeons		0 pts	0 pts	12-30 pts	Not applicable				Not applicable					Cardiac	Respiratory	CPR	No	Seldinger technique	Seldinger technique	Seldinger technique	SemiSeldinger	Not applicable	Not applicable	FemV-JugV	Not applicable	Not applicable	FemV-FemA	Hat/cap	Mask	Hand hygiene	Sterile gown	Sterile gloves	Sterile drapes	Antiseptic	Occlusive dx		CHG alcoholic	5-7 days		Mask	Hand hygiene	Sterile gown	Sterile gloves
Yes	10-15 years	Nurses	Perfusionists	Respiratory therapists	Physicians	Cardiothoracic surgeons		6-12 pts	12-30 pts	0 pts		Cardiac	Respiratory	CPR		Cardiac	Respiratory	CPR	Not applicable				Yes	Direct cutdown	Direct cutdown	Direct cutdown	Direct cutdown	JugV dbl	JugV dbl	Not applicable	JugV-CarA	JugV-CarA		Hat/cap	Mask	Hand hygiene	Sterile gown	Sterile gloves	Sterile drapes	Antiseptic	Occlusive dx		Povidone iodine alcoholic	7 days		Mask	Hand hygiene		Sterile gloves
Yes	5-10 years	Nurses	Perfusionists			Cardiothoracic surgeons	Other	6-12 pts	1-6 pts	0 pts		Cardiac	Respiratory	CPR		Cardiac	Respiratory	CPR					Yes	Not applicable	Not applicable	Direct cutdown	Direct cutdown	Not applicable	Not applicable	Not applicable	JugV-CarA	JugV-CarA	Not applicable	Hat/cap	Mask	Hand hygiene	Sterile gown	Sterile gloves	Sterile drapes	Antiseptic	Occlusive dx
No	2-5 years		Perfusionists		Physicians	Cardiothoracic surgeons		6-12 pts	1-6 pts	12-30 pts		Cardiac	Respiratory			Cardiac	Respiratory			Cardiac	Respiratory		No	Not applicable	Not applicable	SemiSeldinger	SemiSeldinger	JugV dbl	JugV dbl	JugV dbl	JugV-CarA	JugV-CarA	JugV-CarA	Hat/cap	Mask	Hand hygiene	Sterile gown	Sterile gloves	Sterile drapes	Antiseptic			CHG alcoholic	PRN	Hat/cap	Mask	Hand hygiene	Sterile gown	Sterile gloves
Yes	More than 15 years	Nurses	Perfusionists		Physicians	Cardiothoracic surgeons		1-6 pts	1-6 pts	12-30 pts		Cardiac	Respiratory			Cardiac	Respiratory			Cardiac			Unsure	Direct cutdown	Not applicable	Direct cutdown	Direct cutdown	JugV dbl	Not applicable	Not applicable	JugV-CarA	JugV-CarA	Not applicable	Hat/cap	Mask	Hand hygiene	Sterile gown	Sterile gloves		Antiseptic	Occlusive dx		CHG alcoholic	PRN	Hat/cap	Mask	Hand hygiene		Sterile gloves
Yes	More than 15 years	Nurses		Respiratory therapists				12-30 pts	30 or more	12-30 pts		Cardiac	Respiratory	CPR		Cardiac	Respiratory	CPR		Cardiac	Respiratory	CPR	Yes	Seldinger technique	Seldinger technique	Direct cutdown	Direct cutdown		JugV dbl	JugV dbl	JugV-CarA	JugV-CarA	FemV-FemA	Hat/cap	Mask	Hand hygiene	Sterile gown	Sterile gloves	Sterile drapes	Antiseptic	Occlusive dx		CHG aqueous	Daily	Hat/cap	Mask	Hand hygiene		Sterile gloves
Yes	0-2 years	Nurses	Perfusionists	Respiratory therapists	Physicians	Cardiothoracic surgeons		0 pts	0 pts	12-30 pts	Not applicable				Not applicable					Cardiac	Respiratory	CPR	Yes	Seldinger technique	Seldinger technique	Seldinger technique	SemiSeldinger	Not applicable	Not applicable	FemV-JugV	Not applicable	Not applicable	FemV-FemA	Hat/cap	Mask	Hand hygiene	Sterile gown	Sterile gloves		Antiseptic	Occlusive dx		CHG alcoholic	5-7 days		Mask	Hand hygiene	Sterile gown	Sterile gloves
Yes	5-10 years	Nurses	Perfusionists		Physicians	Cardiothoracic surgeons				12-30 pts										Cardiac	Respiratory		Yes	Seldinger technique	Seldinger technique	SemiSeldinger	SemiSeldinger			FemV-JugV			FemV-FemA	Hat/cap	Mask	Hand hygiene	Sterile gown	Sterile gloves	Sterile drapes	Antiseptic			CHG alcoholic	1-3 days		Mask	Hand hygiene	Sterile gown	Sterile gloves
Yes	More than 15 years	Nurses	Perfusionists		Physicians	Cardiothoracic surgeons		1-6 pts	1-6 pts	0 pts			Respiratory				Respiratory		Not applicable				Yes	Seldinger technique	Seldinger technique	SemiSeldinger	SemiSeldinger	JugV dbl	JugV dbl	Not applicable	JugV-CarA	JugV-CarA	Not applicable	Hat/cap	Mask	Hand hygiene	Sterile gown	Sterile gloves		Antiseptic			Povidone iodine alcoholic	Daily	Hat/cap	Mask	Hand hygiene		Sterile gloves
Yes	5-10 years	Nurses	Perfusionists			Cardiothoracic surgeons	Other	0 pts	0 pts	30 or more										Cardiac	Respiratory	CPR	Yes	Seldinger technique	Seldinger technique	Direct cutdown	Direct cutdown	Not applicable	Not applicable	FemV-JugV	Not applicable	Not applicable	Femoral vein-Axillary artery	Hat/cap	Mask	Hand hygiene	Sterile gown	Sterile gloves	Sterile drapes	Antiseptic			Povidone iodine alcoholic	PRN			Hand hygiene		Sterile gloves
Yes	More than 15 years	Nurses	Perfusionists	Respiratory therapists	Physicians	Cardiothoracic surgeons		1-6 pts	1-6 pts	12-30 pts		Cardiac	Respiratory			Cardiac	Respiratory			Cardiac	Respiratory	CPR	Yes	Seldinger technique	Seldinger technique	Seldinger technique	Seldinger technique			JugV dbl			JugV-FemA	Hat/cap	Mask	Hand hygiene	Sterile gown	Sterile gloves	Sterile drapes	Antiseptic	Occlusive dx		CHG aqueous	PRN		Mask	Hand hygiene		Sterile gloves
Yes	5-10 years	Nurses	Perfusionists		Physicians	Cardiothoracic surgeons		12-30 pts	12-30 pts	30 or more		Cardiac	Respiratory			Cardiac	Respiratory	CPR		Cardiac	Respiratory		Yes	Seldinger technique	Seldinger technique	Seldinger technique	Seldinger technique	Not applicable	Not applicable	JugV dbl	Not applicable	Not applicable	FemV-FemA	Hat/cap	Mask	Hand hygiene	Sterile gown	Sterile gloves	Sterile drapes	Antiseptic	Occlusive dx	Other	CHG alcoholic	1-3 days	Hat/cap	Mask	Hand hygiene		Sterile gloves
No	5-10 years	Nurses	Perfusionists	Respiratory therapists			Other	1-6 pts	6-12 pts	30 or more		Cardiac	Respiratory			Cardiac	Respiratory			Cardiac	Respiratory	CPR	Yes	SemiSeldinger	SemiSeldinger	SemiSeldinger	SemiSeldinger	JugV-FemV	JugV dbl	JugV dbl	JugV-CarA	JugV-CarA	JugV-CarA	Hat/cap	Mask	Hand hygiene	Sterile gown	Sterile gloves	Sterile drapes	Antiseptic			CHG alcoholic	7 days		Mask	Hand hygiene		Sterile gloves
No	2-5 years	Nurses	Perfusionists	Respiratory therapists		Cardiothoracic surgeons	Other	0 pts	0 pts	30 or more	Not applicable				Not applicable					Cardiac	Respiratory		Yes	Seldinger technique	Seldinger technique	SemiSeldinger	SemiSeldinger	Not applicable	Not applicable	FemV-FemV	Not applicable	Not applicable	FemV-FemA	Hat/cap	Mask	Hand hygiene	Sterile gown	Sterile gloves	Sterile drapes	Antiseptic	Occlusive dx		CHG alcoholic	PRN		Mask	Hand hygiene		Sterile gloves
Yes	More than 15 years	Nurses			Physicians	Cardiothoracic surgeons		6-12 pts	6-12 pts	0 pts		Cardiac	Respiratory			Cardiac	Respiratory	CPR	Not applicable				Yes	Direct cutdown	Direct cutdown	Direct cutdown	Direct cutdown	JugV dbl	JugV dbl	Not applicable	JugV-CarA	JugV-CarA	Not applicable	Hat/cap	Mask	Hand hygiene	Sterile gown	Sterile gloves	Sterile drapes	Antiseptic	Occlusive dx		Povidone iodine alcoholic	PRN	Hat/cap	Mask	Hand hygiene		Sterile gloves
Yes	More than 15 years	Nurses	Perfusionists	Respiratory therapists	Physicians	Cardiothoracic surgeons			30 or more							Cardiac	Respiratory	CPR					Yes	Direct cutdown		Direct cutdown			JugV dbl			JugV-CarA		Hat/cap	Mask	Hand hygiene	Sterile gown	Sterile gloves	Sterile drapes	Antiseptic	Occlusive dx		CHG aqueous	1-3 days	Hat/cap	Mask	Hand hygiene	Sterile gown	Sterile gloves
Yes	0-2 years	Nurses	Perfusionists		Physicians	Cardiothoracic surgeons				1-6 pts										Cardiac			No	SemiSeldinger	SemiSeldinger	SemiSeldinger	SemiSeldinger			FemV-JugV			FemV-FemA	Hat/cap	Mask	Hand hygiene	Sterile gown	Sterile gloves	Sterile drapes	Antiseptic	Occlusive dx		Povidone iodine alcoholic	Daily	Hat/cap	Mask	Hand hygiene	Sterile gown	Sterile gloves
Yes	2-5 years		Perfusionists		Physicians	Cardiothoracic surgeons		0 pts	0 pts	30 or more	Not applicable				Not applicable					Cardiac	Respiratory	CPR	Yes	Seldinger technique	Seldinger technique	Seldinger technique	Seldinger technique	Not applicable	Not applicable	FemV-FemV	Not applicable	Not applicable	FemV-FemA	Hat/cap	Mask	Hand hygiene	Sterile gown	Sterile gloves	Sterile drapes	Antiseptic	Occlusive dx		CHG alcoholic	1-3 days		Mask	Hand hygiene		Sterile gloves
Yes	More than 15 years	Nurses	Perfusionists		Physicians	Cardiothoracic surgeons		12-30 pts	12-30 pts			Cardiac	Respiratory	CPR		Cardiac	Respiratory	CPR					Yes	Direct cutdown	Direct cutdown	Direct cutdown	Direct cutdown	JugV dbl	JugV dbl		JugV-CarA	FemV-FemA		Hat/cap	Mask	Hand hygiene	Sterile gown	Sterile gloves	Sterile drapes	Antiseptic	Occlusive dx		CHG alcoholic	PRN			Hand hygiene
Yes	5-10 years	Nurses	Perfusionists		Physicians	Cardiothoracic surgeons				30 or more										Cardiac	Respiratory	CPR	Yes	Seldinger technique	Seldinger technique	Seldinger technique	Seldinger technique			FemV-JugV			Femoral vein-Axillary artery	Hat/cap	Mask	Hand hygiene	Sterile gown	Sterile gloves	Sterile drapes	Antiseptic	Occlusive dx		Povidone iodine alcoholic	7 days			Hand hygiene
Yes	2-5 years	Nurses	Perfusionists		Physicians	Cardiothoracic surgeons		1-6 pts	6-12 pts	12-30 pts		Cardiac				Cardiac	Respiratory	CPR		Cardiac	Respiratory	CPR	No	Seldinger technique	Seldinger technique	Seldinger technique	Seldinger technique		JugV dbl	FemV-JugV			FemV-FemA
Yes	2-5 years	Nurses	Perfusionists		Physicians	Cardiothoracic surgeons		0 pts	1-6 pts	0 pts	Not applicable					Cardiac	Respiratory	CPR	Not applicable				Yes	Seldinger technique	Seldinger technique	SemiSeldinger	SemiSeldinger	Not applicable	FemV-FemV	Not applicable	Not applicable	FemV-FemA	Not applicable	Hat/cap	Mask	Hand hygiene	Sterile gown	Sterile gloves	Sterile drapes	Antiseptic	Occlusive dx		CHG alcoholic	3-5 days			Hand hygiene		Sterile gloves
No	More than 15 years	Nurses		Respiratory therapists				12-30 pts	30 or more	0 pts		Cardiac	Respiratory			Cardiac	Respiratory	CPR	Not applicable				Yes	Direct cutdown	Direct cutdown	Direct cutdown	Direct cutdown	Not applicable	Not applicable	Not applicable	Not applicable	Not applicable	Not applicable	Hat/cap	Mask	Hand hygiene	Sterile gown	Sterile gloves		Antiseptic	Occlusive dx		CHG aqueous	PRN	Hat/cap	Mask	Hand hygiene		Sterile gloves
Yes	5-10 years	Nurses	Perfusionists	Respiratory therapists	Physicians	Cardiothoracic surgeons		1-6 pts	6-12 pts	30 or more		Cardiac	Respiratory			Cardiac	Respiratory			Cardiac	Respiratory	CPR	No	Seldinger technique	Seldinger technique	Seldinger technique	Seldinger technique		FemV-JugV	FemV-JugV		FemV-FemA	FemV-FemA	Hat/cap	Mask	Hand hygiene	Sterile gown	Sterile gloves	Sterile drapes	Antiseptic	Occlusive dx		CHG alcoholic	1-3 days	Hat/cap	Mask	Hand hygiene		Sterile gloves
Yes	More than 15 years	Nurses			Physicians	Cardiothoracic surgeons	Other	12-30 pts	12-30 pts	0 pts		Cardiac	Respiratory	CPR		Cardiac	Respiratory	CPR	Not applicable				No	Not applicable	Not applicable	Direct cutdown	Direct cutdown	JugV dbl	JugV dbl	Not applicable	JugV-CarA	JugV-CarA	Not applicable	Hat/cap	Mask	Hand hygiene	Sterile gown	Sterile gloves	Sterile drapes	Antiseptic	Occlusive dx		CHG alcoholic	5-7 days		Mask	Hand hygiene		Sterile gloves
Yes	More than 15 years	Nurses		Respiratory therapists	Physicians			1-6 pts	1-6 pts			Cardiac	Respiratory	CPR		Cardiac	Respiratory	CPR					Yes	SemiSeldinger	SemiSeldinger	SemiSeldinger	SemiSeldinger	JugV dbl	JugV dbl		JugV-CarA	JugV-CarA		Hat/cap	Mask	Hand hygiene	Sterile gown	Sterile gloves	Sterile drapes	Antiseptic	Occlusive dx		CHG alcoholic	PRN	Hat/cap	Mask	Hand hygiene		Sterile gloves
Yes	5-10 years				Physicians			1-6 pts	1-6 pts	1-6 pts		Cardiac				Cardiac				Cardiac			Yes	SemiSeldinger	SemiSeldinger	Direct cutdown	Direct cutdown	Not applicable	Not applicable	Not applicable	Not applicable	Not applicable	Not applicable	Hat/cap	Mask	Hand hygiene	Sterile gown	Sterile gloves	Sterile drapes	Antiseptic	Occlusive dx		CHG alcoholic	1-3 days	Hat/cap	Mask	Hand hygiene	Sterile gown	Sterile gloves
Yes	2-5 years	Nurses	Perfusionists		Physicians			12-30 pts	1-6 pts	12-30 pts	Not applicable				Not applicable						Respiratory		Yes	Seldinger technique	Seldinger technique	Not applicable	Not applicable	FemV-FemV	Not applicable	FemV-FemV	Not applicable	Not applicable	Not applicable	Hat/cap	Mask	Hand hygiene	Sterile gown	Sterile gloves		Antiseptic	Occlusive dx		Povidone iodine alcoholic	PRN					Sterile gloves
Yes	10-15 years	Nurses	Perfusionists		Physicians	Cardiothoracic surgeons		1-6 pts	1-6 pts	1-6 pts		Cardiac				Cardiac				Cardiac			Yes	Direct cutdown		Not applicable					JugV-CarA	JugV-CarA	FemV-FemA	Hat/cap		Hand hygiene		Sterile gloves	Sterile drapes	Antiseptic			CHG aqueous	PRN	Hat/cap		Hand hygiene		Sterile gloves
Yes	More than 15 years	Nurses		Respiratory therapists				1-6 pts	1-6 pts	12-30 pts			Respiratory	CPR			Respiratory	CPR		Cardiac	Respiratory	CPR	No	Seldinger technique	Seldinger technique	Seldinger technique	Seldinger technique	JugV dbl	JugV dbl	JugV dbl	JugV-CarA	JugV-CarA	FemV-FemA	Hat/cap	Mask		Sterile gown	Sterile gloves	Sterile drapes	Antiseptic	Occlusive dx		Povidone iodine alcoholic	1-3 days		Mask	Hand hygiene		Sterile gloves
Yes	More than 15 years	Nurses	Perfusionists		Physicians	Cardiothoracic surgeons		30 or more	12-30 pts			Cardiac	Respiratory	CPR		Cardiac	Respiratory	CPR					Yes	Direct cutdown	Direct cutdown	Direct cutdown	Direct cutdown	FemV-JugV	FemV-JugV		JugV-CarA	FemV-FemA		Hat/cap	Mask	Hand hygiene	Sterile gown	Sterile gloves	Sterile drapes	Antiseptic	Occlusive dx		CHG aqueous	3-5 days	Hat/cap	Mask	Hand hygiene	Sterile gown	Sterile gloves
No	More than 15 years	Nurses	Perfusionists	Respiratory therapists	Physicians	Cardiothoracic surgeons	Other	12-30 pts	12-30 pts			Cardiac	Respiratory	CPR		Cardiac	Respiratory	CPR	Not applicable				Yes	Direct cutdown	Direct cutdown	Direct cutdown	Direct cutdown	JugV dbl	JugV dbl	Not applicable	JugV-CarA	JugV-CarA	Not applicable	Hat/cap	Mask	Hand hygiene	Sterile gown	Sterile gloves	Sterile drapes	Antiseptic	Occlusive dx		CHG alcoholic	PRN		Mask	Hand hygiene		Sterile gloves
Yes	More than 15 years	Nurses		Respiratory therapists	Physicians			12-30 pts	30 or more	0 pts		Cardiac	Respiratory	CPR		Cardiac	Respiratory	CPR	Not applicable				Yes	Direct cutdown	Direct cutdown	Direct cutdown	Direct cutdown	JugV dbl	JugV dbl	Not applicable	JugV-CarA	JugV-CarA	Not applicable	Hat/cap	Mask	Hand hygiene	Sterile gown	Sterile gloves	Sterile drapes	Antiseptic	Occlusive dx		CHG alcoholic	1-3 days		Mask	Hand hygiene		Sterile gloves
Yes	More than 15 years	Nurses	Perfusionists		Physicians	Cardiothoracic surgeons	Other	1-6 pts	12-30 pts	0 pts		Cardiac	Respiratory	CPR		Cardiac	Respiratory	CPR	Not applicable				Yes	Direct cutdown	Direct cutdown	Direct cutdown	Direct cutdown	JugV dbl	JugV-FemV	Not applicable	JugV-CarA	JugV-CarA	Not applicable	Hat/cap	Mask	Hand hygiene	Sterile gown	Sterile gloves	Sterile drapes	Antiseptic	Occlusive dx		Povidone iodine alcoholic	Daily	Hat/cap	Mask	Hand hygiene		Sterile gloves
No	5-10 years		Perfusionists			Cardiothoracic surgeons		0 pts	0 pts	12-30 pts	Not applicable				Not applicable					Cardiac	Respiratory	CPR	Yes	SemiSeldinger	SemiSeldinger	SemiSeldinger	SemiSeldinger	Not applicable	Not applicable	FemV-FemV	Not applicable	Not applicable	FemV-FemA	Hat/cap	Mask	Hand hygiene	Sterile gown	Sterile gloves		Antiseptic			Povidone iodine alcoholic	1-3 days			Hand hygiene		Sterile gloves
Yes	More than 15 years		Perfusionists	Respiratory therapists	Physicians	Cardiothoracic surgeons		1-6 pts	1-6 pts	6-12 pts		Cardiac	Respiratory			Cardiac	Respiratory			Cardiac	Respiratory		Yes	Seldinger technique	Seldinger technique	Direct cutdown	Direct cutdown	JugV dbl	JugV dbl	JugV dbl	JugV-CarA	JugV-CarA	FemV-FemA	Hat/cap	Mask	Hand hygiene	Sterile gown	Sterile gloves	Sterile drapes	Antiseptic	Occlusive dx		CHG alcoholic	1-3 days	Hat/cap	Mask	Hand hygiene		Sterile gloves
Yes	More than 15 years	Nurses	Perfusionists	Respiratory therapists	Physicians	Cardiothoracic surgeons		1-6 pts	12-30 pts	1-6 pts		Cardiac	Respiratory			Cardiac	Respiratory	CPR		Cardiac	Respiratory	CPR	Yes	Direct cutdown	Direct cutdown	Direct cutdown	Direct cutdown	JugV dbl	JugV dbl	JugV dbl	JugV-FemA	JugV-FemA	JugV-FemA	Hat/cap	Mask	Hand hygiene	Sterile gown	Sterile gloves	Sterile drapes	Antiseptic	Occlusive dx		CHG alcoholic	Daily	Hat/cap	Mask	Hand hygiene		Sterile gloves
Yes	More than 15 years			Respiratory therapists				6-12 pts	6-12 pts	12-30 pts		Cardiac	Respiratory	CPR		Cardiac	Respiratory	CPR		Cardiac	Respiratory	CPR	Yes	Seldinger technique	Seldinger technique			JugV dbl	JugV dbl	JugV dbl	JugV-CarA	FemV-FemA	FemV-FemA	Hat/cap	Mask	Hand hygiene	Sterile gown	Sterile gloves	Sterile drapes	Antiseptic	Occlusive dx		CHG alcoholic	3-5 days			Hand hygiene
Yes	0-2 years			Respiratory therapists				1-6 pts	1-6 pts	6-12 pts		Cardiac	Respiratory			Cardiac	Respiratory			Cardiac	Respiratory		Yes	Seldinger technique	Seldinger technique	SemiSeldinger	SemiSeldinger	Not applicable	JugV dbl	JugV dbl	JugV-CarA	Not applicable	Not applicable	Hat/cap	Mask	Hand hygiene	Sterile gown	Sterile gloves	Sterile drapes	Antiseptic	Occlusive dx		CHG aqueous	PRN	Hat/cap	Mask	Hand hygiene
Yes	5-10 years	Nurses	Perfusionists		Physicians	Cardiothoracic surgeons		6-12 pts	1-6 pts	12-30 pts		Cardiac		CPR		Cardiac		CPR		Cardiac	Respiratory		No	Direct cutdown	Direct cutdown	Direct cutdown	Direct cutdown	Not applicable	Not applicable	FemV-JugV	JugV-CarA	JugV-CarA		Hat/cap	Mask	Hand hygiene	Sterile gown	Sterile gloves	Sterile drapes	Antiseptic	Occlusive dx		CHG aqueous	PRN	Hat/cap	Mask	Hand hygiene		Sterile gloves
Yes	10-15 years	Nurses	Perfusionists	Respiratory therapists	Physicians	Cardiothoracic surgeons			1-6 pts	12-30 pts						Cardiac	Respiratory			Cardiac	Respiratory		No	Seldinger technique	Seldinger technique	Seldinger technique	Seldinger technique		FemV-JugV	JugV dbl		JugV-CarA	Femoral vein-Axillary artery	Hat/cap	Mask	Hand hygiene	Sterile gown	Sterile gloves	Sterile drapes	Antiseptic	Occlusive dx		CHG aqueous	Daily			Hand hygiene
Yes	More than 15 years		Perfusionists		Physicians	Cardiothoracic surgeons		12-30 pts	12-30 pts	30 or more		Cardiac	Respiratory	CPR		Cardiac	Respiratory	CPR		Cardiac	Respiratory	CPR	No	SemiSeldinger	SemiSeldinger	SemiSeldinger	SemiSeldinger	JugV dbl	JugV dbl	FemV-FemV	JugV-CarA	FemV-FemA	FemV-FemA	Hat/cap	Mask	Hand hygiene	Sterile gown	Sterile gloves	Sterile drapes	Antiseptic	Occlusive dx		Isopropyl alcohol 70%	Daily			Hand hygiene
Yes	More than 15 years	Nurses	Perfusionists		Physicians			30 or more	12-30 pts	30 or more		Cardiac	Respiratory	CPR		Cardiac	Respiratory	CPR		Cardiac	Respiratory	CPR	Yes	SemiSeldinger	SemiSeldinger	Direct cutdown	Direct cutdown	JugV dbl	JugV dbl	JugV dbl	JugV-CarA	JugV-CarA	FemV-FemA	Hat/cap	Mask	Hand hygiene	Sterile gown	Sterile gloves	Sterile drapes	Antiseptic	Occlusive dx		CHG alcoholic	PRN
Yes	More than 15 years	Nurses		Respiratory therapists	Physicians	Cardiothoracic surgeons	Other	12-30 pts	12-30 pts			Cardiac	Respiratory	CPR		Cardiac	Respiratory	CPR					Yes	Direct cutdown	Direct cutdown	Direct cutdown	Direct cutdown	JugV dbl	JugV dbl		JugV-CarA	FemV-FemA		Hat/cap	Mask	Hand hygiene	Sterile gown	Sterile gloves	Sterile drapes	Antiseptic	Occlusive dx		CHG alcoholic	PRN	Hat/cap	Mask	Hand hygiene	Sterile gown	Sterile gloves
Yes	0-2 years	Nurses	Perfusionists	Respiratory therapists				1-6 pts	1-6 pts	1-6 pts			Respiratory				Respiratory		Not applicable				Yes	SemiSeldinger	SemiSeldinger	Direct cutdown	Direct cutdown	Not applicable	FemV-JugV	FemV-FemV	Not applicable	Not applicable	Not applicable
No	More than 15 years	Nurses	Perfusionists		Physicians	Cardiothoracic surgeons		6-12 pts	6-12 pts	6-12 pts		Cardiac	Respiratory	CPR		Cardiac	Respiratory	CPR		Cardiac	Respiratory	CPR	No	Seldinger technique	Seldinger technique	Seldinger technique	Seldinger technique	FemV-FemV	FemV-FemV		FemV-FemA	FemV-FemA		Hat/cap	Mask	Hand hygiene	Sterile gown	Sterile gloves	Sterile drapes	Antiseptic	Occlusive dx		CHG alcoholic	Daily	Hat/cap	Mask	Hand hygiene		Sterile gloves
Yes	More than 15 years	Nurses	Perfusionists		Physicians	Cardiothoracic surgeons		6-12 pts	6-12 pts			Cardiac	Respiratory	CPR		Cardiac	Respiratory	CPR					Yes			Direct cutdown	Direct cutdown	Not applicable	FemV-JugV		JugV-CarA	JugV-CarA		Hat/cap	Mask	Hand hygiene	Sterile gown	Sterile gloves	Sterile drapes	Antiseptic	Occlusive dx		Povidone iodine alcoholic	PRN			Hand hygiene		Sterile gloves
Yes	2-5 years				Physicians				1-6 pts	30 or more						Cardiac	Respiratory			Cardiac	Respiratory	CPR	Unsure	Seldinger technique	Seldinger technique	Seldinger technique	Seldinger technique		FemV-JugV	FemV-JugV		FemV-FemA	FemV-FemA	Hat/cap	Mask	Hand hygiene	Sterile gown	Sterile gloves	Sterile drapes	Antiseptic			CHG alcoholic	1-3 days			Hand hygiene
Yes	10-15 years	Nurses	Perfusionists		Physicians			6-12 pts	1-6 pts	1-6 pts		Cardiac	Respiratory	CPR		Cardiac	Respiratory	CPR		Cardiac	Respiratory	CPR	Yes	SemiSeldinger	SemiSeldinger	Direct cutdown	Direct cutdown			JugV dbl			JugV-FemA	Hat/cap	Mask	Hand hygiene	Sterile gown	Sterile gloves	Sterile drapes	Antiseptic	Occlusive dx		Povidone iodine alcoholic	PRN	Hat/cap	Mask	Hand hygiene	Sterile gown	Sterile gloves
Yes	2-5 years	Nurses	Perfusionists		Physicians		Other			6-12 pts										Cardiac	Respiratory	CPR	Yes	Seldinger technique	Seldinger technique	Seldinger technique	Seldinger technique			FemV-JugV			FemV-FemA	Hat/cap	Mask	Hand hygiene	Sterile gown	Sterile gloves		Antiseptic	Occlusive dx		CHG alcoholic	3-5 days			Hand hygiene		Sterile gloves
Yes	5-10 years	Nurses	Perfusionists		Physicians	Cardiothoracic surgeons				1-6 pts										Cardiac	Respiratory		Yes	SemiSeldinger	SemiSeldinger	Seldinger technique	Seldinger technique			JugV-FemV			Not applicable	Hat/cap	Mask	Hand hygiene	Sterile gown	Sterile gloves	Sterile drapes	Antiseptic	Occlusive dx		CHG alcoholic	7 days			Hand hygiene		Sterile gloves
Yes	2-5 years	Nurses	Perfusionists		Physicians			0 pts	0 pts	1-6 pts	Not applicable				Not applicable					Cardiac	Respiratory		Yes	Seldinger technique	Seldinger technique	Seldinger technique	Seldinger technique	Not applicable	Not applicable	FemV-FemV	Not applicable	Not applicable	FemV-FemA	Hat/cap	Mask	Hand hygiene	Sterile gown	Sterile gloves	Sterile drapes	Antiseptic	Occlusive dx		Povidone iodine alcoholic	PRN	Hat/cap	Mask	Hand hygiene	Sterile gown	Sterile gloves
Yes	0-2 years	Nurses	Perfusionists		Physicians	Cardiothoracic surgeons			1-6 pts								Respiratory						No	Seldinger technique	Seldinger technique				FemV-JugV	FemV-JugV
Yes	2-5 years	Nurses	Perfusionists		Physicians			0 pts	0 pts	6-12 pts	Not applicable				Not applicable					Cardiac	Respiratory		Yes	Seldinger technique	Seldinger technique	Seldinger technique	Seldinger technique	Not applicable	Not applicable	FemV-FemV			FemV-FemA	Hat/cap	Mask	Hand hygiene	Sterile gown	Sterile gloves	Sterile drapes	Antiseptic	Occlusive dx		Povidone iodine alcoholic	5-7 days		Mask	Hand hygiene		Sterile gloves
Yes	2-5 years	Nurses	Perfusionists		Physicians				1-6 pts	12-30 pts							Respiratory			Cardiac	Respiratory	CPR	Yes	Seldinger technique	Seldinger technique	Seldinger technique	Seldinger technique		FemV-JugV	FemV-JugV		Not applicable	FemV-FemA	Hat/cap	Mask	Hand hygiene	Sterile gown	Sterile gloves	Sterile drapes	Antiseptic	Occlusive dx		CHG alcoholic	3-5 days			Hand hygiene		Sterile gloves
Yes	5-10 years	Nurses	Perfusionists		Physicians	Cardiothoracic surgeons		0 pts	1-6 pts	30 or more	Not applicable					Cardiac	Respiratory	CPR		Cardiac	Respiratory	CPR	Yes	Seldinger technique	Seldinger technique	Seldinger technique	Seldinger technique	Not applicable	JugV-FemV	JugV-FemV	Not applicable	JugV-FemA	JugV-FemA	Hat/cap	Mask		Sterile gown	Sterile gloves	Sterile drapes	Antiseptic			CHG alcoholic	PRN	Hat/cap	Mask			Sterile gloves
Yes	5-10 years	Nurses	Perfusionists		Physicians	Cardiothoracic surgeons		0 pts	1-6 pts	12-30 pts	Not applicable					Cardiac	Respiratory			Cardiac	Respiratory	CPR	Yes	Seldinger technique	Seldinger technique	Seldinger technique	SemiSeldinger	Not applicable	FemV-FemV	FemV-FemV	Not applicable	FemV-FemA	FemV-FemA	Hat/cap	Mask	Hand hygiene	Sterile gown	Sterile gloves	Sterile drapes	Antiseptic	Occlusive dx		Isopropyl alcohol 70%	7 days			Hand hygiene		Sterile gloves
Yes	More than 15 years	Nurses	Perfusionists	Respiratory therapists	Physicians	Cardiothoracic surgeons		12-30 pts	6-12 pts	0 pts		Cardiac	Respiratory	CPR		Cardiac	Respiratory	CPR	Not applicable				Yes	Direct cutdown	Direct cutdown	Direct cutdown	Direct cutdown	JugV dbl	JugV dbl	Not applicable	JugV-CarA	JugV-CarA	Not applicable	Hat/cap	Mask	Hand hygiene	Sterile gown	Sterile gloves	Sterile drapes	Antiseptic			Povidone iodine alcoholic	PRN		Mask	Hand hygiene		Sterile gloves
No	More than 15 years	Nurses	Perfusionists	Respiratory therapists	Physicians	Cardiothoracic surgeons		1-6 pts	1-6 pts	1-6 pts		Cardiac	Respiratory	CPR		Cardiac	Respiratory	CPR		Cardiac	Respiratory	CPR	Yes	Direct cutdown	Direct cutdown	Direct cutdown	Direct cutdown	JugV dbl	JugV dbl	JugV dbl	JugV-CarA	JugV-CarA	FemV-FemA	Hat/cap	Mask	Hand hygiene	Sterile gown	Sterile gloves	Sterile drapes	Antiseptic	Occlusive dx		CHG aqueous	PRN		Mask	Hand hygiene		Sterile gloves
Yes	10-15 years	Nurses	Perfusionists		Physicians		Other	0 pts	0 pts	12-30 pts	Not applicable				Not applicable						Respiratory		Yes	Seldinger technique	Seldinger technique	Not applicable	Not applicable	Not applicable	Not applicable	JugV dbl	Not applicable	Not applicable	Not applicable
No	More than 15 years				Physicians	Cardiothoracic surgeons		0 pts	0 pts	12-30 pts	Not applicable				Not applicable					Cardiac	Respiratory		No	Seldinger technique	Seldinger technique	Seldinger technique	Direct cutdown	Not applicable	Not applicable	FemV-FemV	Not applicable	Not applicable	FemV-FemA	Hat/cap	Mask	Hand hygiene	Sterile gown	Sterile gloves	Sterile drapes	Antiseptic	Occlusive dx		CHG alcoholic	PRN	Hat/cap	Mask	Hand hygiene	Sterile gown	Sterile gloves
Yes	More than 15 years	Nurses	Perfusionists	Respiratory therapists	Physicians	Cardiothoracic surgeons	Other	1-6 pts	1-6 pts	12-30 pts		Cardiac	Respiratory			Cardiac	Respiratory	CPR		Cardiac	Respiratory	CPR	No	Direct cutdown	Direct cutdown	Direct cutdown	Direct cutdown	JugV dbl	FemV-JugV	FemV-JugV	JugV-CarA	FemV-FemA	FemV-FemA	Hat/cap	Mask	Hand hygiene	Sterile gown	Sterile gloves	Sterile drapes	Antiseptic	Occlusive dx		Povidone iodine alcoholic	PRN	Hat/cap	Mask	Hand hygiene	Sterile gown	Sterile gloves
Yes	More than 15 years	Nurses	Perfusionists		Physicians	Cardiothoracic surgeons		1-6 pts	1-6 pts	1-6 pts		Cardiac	Respiratory	CPR		Cardiac	Respiratory	CPR			Respiratory		Yes	Seldinger technique	Seldinger technique	Seldinger technique	Direct cutdown	JugV dbl	JugV dbl	JugV dbl	JugV-CarA	JugV-FemA	FemV-FemA	Hat/cap	Mask	Hand hygiene	Sterile gown	Sterile gloves	Sterile drapes	Antiseptic	Occlusive dx		CHG alcoholic	1-3 days	Hat/cap	Mask	Hand hygiene	Sterile gown	Sterile gloves
Yes	2-5 years	Nurses		Respiratory therapists	Physicians		Other			1-6 pts										Cardiac	Respiratory		Yes	Seldinger technique	Seldinger technique	SemiSeldinger	SemiSeldinger			FemV-JugV			FemV-FemA	Hat/cap	Mask	Hand hygiene	Sterile gown	Sterile gloves	Sterile drapes	Antiseptic	Occlusive dx		Povidone iodine alcoholic	PRN			Hand hygiene
Yes	More than 15 years	Nurses	Perfusionists	Respiratory therapists	Physicians			1-6 pts	0 pts	0 pts			Respiratory										No	Not applicable	Not applicable	Direct cutdown	Direct cutdown	Not applicable			JugV-CarA
No	More than 15 years	Nurses			Physicians			1-6 pts	0 pts	0 pts			Respiratory	CPR	Not applicable				Not applicable				Yes	Direct cutdown	SemiSeldinger	Not applicable	Not applicable	Not applicable	Not applicable	Not applicable	Not applicable	Not applicable	Not applicable
Yes	More than 15 years	Nurses	Perfusionists		Physicians		Other	12-30 pts	1-6 pts				Respiratory				Respiratory		Not applicable				Yes	Direct cutdown	Direct cutdown	Direct cutdown	Direct cutdown	JugV dbl	JugV dbl	Not applicable	JugV-CarA	JugV-CarA	Not applicable	Hat/cap	Mask	Hand hygiene	Sterile gown	Sterile gloves	Sterile drapes	Antiseptic			CHG alcoholic	PRN					Sterile gloves
Yes	More than 15 years		Perfusionists	Respiratory therapists	Physicians	Cardiothoracic surgeons		6-12 pts	6-12 pts	30 or more		Cardiac	Respiratory	CPR		Cardiac	Respiratory	CPR		Cardiac	Respiratory	CPR	Yes	Seldinger technique	Seldinger technique	Seldinger technique	Seldinger technique	JugV dbl	FemV-JugV	JugV dbl	JugV-CarA	FemV-FemA	FemV-FemA	Hat/cap	Mask	Hand hygiene	Sterile gown	Sterile gloves	Sterile drapes	Antiseptic	Occlusive dx		CHG aqueous	Daily	Hat/cap	Mask	Hand hygiene	Sterile gown	Sterile gloves
Yes	10-15 years		Perfusionists		Physicians	Cardiothoracic surgeons		0 pts	0 pts	30 or more	Not applicable				Not applicable					Cardiac	Respiratory	CPR	Yes	Seldinger technique	Seldinger technique	Direct cutdown	Direct cutdown	Not applicable	Not applicable	FemV-JugV	Not applicable	Not applicable	FemV-FemA
Yes	More than 15 years		Perfusionists					0 pts	1-6 pts	30 or more	Not applicable					Cardiac	Respiratory	CPR		Cardiac	Respiratory	CPR	Yes	Seldinger technique	Seldinger technique	Seldinger technique	Seldinger technique	Not applicable	FemV-JugV	FemV-JugV	Not applicable	FemV-FemA	FemV-FemA
Yes	More than 15 years		Perfusionists		Physicians	Cardiothoracic surgeons		6-12 pts	12-30 pts	30 or more		Cardiac				Cardiac				Cardiac			Yes	Seldinger technique	Not applicable			JugV-FemV	JugV-FemV	JugV dbl	JugV-CarA	JugV-FemA	FemV-FemA
Yes	More than 15 years	Nurses	Perfusionists	Respiratory therapists	Physicians	Cardiothoracic surgeons		12-30 pts	1-6 pts	0 pts		Cardiac	Respiratory	CPR		Cardiac	Respiratory	CPR	Not applicable				Yes	Direct cutdown	Direct cutdown	Direct cutdown	Direct cutdown	JugV dbl	JugV dbl	Not applicable	JugV-CarA	FemV-FemA	Not applicable	Hat/cap	Mask	Hand hygiene	Sterile gown	Sterile gloves	Sterile drapes	Antiseptic	Occlusive dx		Povidone iodine alcoholic	PRN		Mask	Hand hygiene		Sterile gloves
Yes	More than 15 years	Nurses		Respiratory therapists				12-30 pts	6-12 pts	0 pts		Cardiac	Respiratory	CPR		Cardiac	Respiratory	CPR	Not applicable				Yes	Direct cutdown	Direct cutdown	Direct cutdown	Direct cutdown	JugV dbl	JugV dbl	Not applicable	JugV-CarA	JugV-CarA	Not applicable	Hat/cap	Mask	Hand hygiene	Sterile gown	Sterile gloves	Sterile drapes	Antiseptic			CHG aqueous	1-3 days	Hat/cap	Mask	Hand hygiene		Sterile gloves
Yes	More than 15 years	Nurses	Perfusionists		Physicians	Cardiothoracic surgeons		6-12 pts	30 or more			Cardiac	Respiratory	CPR		Cardiac	Respiratory	CPR					Yes	Seldinger technique	Seldinger technique	Direct cutdown	Direct cutdown	JugV dbl	JugV dbl		JugV-CarA	JugV-CarA		Hat/cap	Mask		Sterile gown	Sterile gloves	Sterile drapes	Antiseptic		Other	CHG alcoholic
Yes	2-5 years	Nurses	Perfusionists		Physicians	Cardiothoracic surgeons		0 pts	0 pts	12-30 pts	Not applicable				Not applicable					Cardiac	Respiratory	CPR	Yes	Seldinger technique	Seldinger technique	Seldinger technique	Seldinger technique	Not applicable	Not applicable	FemV-JugV	Not applicable	Not applicable	Femoral vein-Axillary artery	Hat/cap	Mask	Hand hygiene	Sterile gown	Sterile gloves	Sterile drapes	Antiseptic	Occlusive dx		CHG alcoholic	1-3 days	Hat/cap	Mask	Hand hygiene	Sterile gown	Sterile gloves
Yes	2-5 years	Nurses	Perfusionists		Physicians	Cardiothoracic surgeons		0 pts	0 pts	12-30 pts	Not applicable				Not applicable					Cardiac	Respiratory	CPR	Yes	Seldinger technique	Seldinger technique	Seldinger technique	Seldinger technique	Not applicable	Not applicable	FemV-JugV	Not applicable	Not applicable	FemV-FemA	Hat/cap	Mask	Hand hygiene	Sterile gown	Sterile gloves	Sterile drapes	Antiseptic	Occlusive dx		CHG alcoholic	3-5 days	Hat/cap	Mask	Hand hygiene		Sterile gloves
Yes	More than 15 years	Nurses		Respiratory therapists				12-30 pts	12-30 pts			Cardiac	Respiratory	CPR		Cardiac	Respiratory	CPR					Yes	Direct cutdown	SemiSeldinger	Direct cutdown	SemiSeldinger	JugV dbl	JugV dbl		JugV-CarA	Femoral vein-Axillary artery		Hat/cap	Mask	Hand hygiene	Sterile gown	Sterile gloves	Sterile drapes	Antiseptic	Occlusive dx		Povidone iodine alcoholic	5-7 days	Hat/cap	Mask	Hand hygiene		Sterile gloves
Yes	2-5 years				Physicians	Cardiothoracic surgeons		1-6 pts	30 or more	1-6 pts			Respiratory			Cardiac	Respiratory	CPR		Cardiac			Yes	Seldinger technique	Seldinger technique	Direct cutdown	Direct cutdown	JugV dbl	JugV dbl			JugV-CarA	JugV-FemA	Hat/cap	Mask	Hand hygiene	Sterile gown	Sterile gloves	Sterile drapes	Antiseptic	Occlusive dx		CHG aqueous	1-3 days	Hat/cap	Mask	Hand hygiene	Sterile gown	Sterile gloves
Yes	5-10 years	Nurses	Perfusionists		Physicians		Other	0 pts	0 pts	30 or more	Not applicable				Not applicable					Cardiac	Respiratory	CPR	Yes	Seldinger technique	Seldinger technique	Seldinger technique	Seldinger technique	Not applicable	Not applicable	FemV-FemV	Not applicable	Not applicable	FemV-FemA	Hat/cap	Mask	Hand hygiene	Sterile gown	Sterile gloves	Sterile drapes	Antiseptic	Occlusive dx		CHG alcoholic	3-5 days			Hand hygiene
Yes	2-5 years					Cardiothoracic surgeons	Other	0 pts	0 pts	12-30 pts	Not applicable				Not applicable					Cardiac	Respiratory		No	Seldinger technique	Seldinger technique	Seldinger technique	SemiSeldinger	Not applicable	Not applicable	FemV-JugV	Not applicable	Not applicable	FemV-FemA	Hat/cap	Mask	Hand hygiene	Sterile gown	Sterile gloves	Sterile drapes	Antiseptic	Occlusive dx		CHG aqueous	1-3 days	Hat/cap	Mask	Hand hygiene	Sterile gown	Sterile gloves
Yes	5-10 years	Nurses	Perfusionists		Physicians	Cardiothoracic surgeons		0 pts	0 pts	30 or more	Not applicable				Not applicable					Cardiac	Respiratory	CPR	Unsure	Seldinger technique	Seldinger technique	Seldinger technique	Seldinger technique	Not applicable	Not applicable	FemV-JugV	Not applicable	Not applicable	FemV-FemA	Hat/cap	Mask	Hand hygiene	Sterile gown	Sterile gloves	Sterile drapes	Antiseptic	Occlusive dx		Other	Daily		Mask	Hand hygiene
Yes	5-10 years	Nurses	Perfusionists	Respiratory therapists	Physicians	Cardiothoracic surgeons		0 pts	0 pts	30 or more	Not applicable				Not applicable					Cardiac	Respiratory		Yes	Seldinger technique	Seldinger technique	Seldinger technique	SemiSeldinger	Not applicable	Not applicable	FemV-FemV	Not applicable	Not applicable	Femoral vein-Axillary artery	Hat/cap	Mask	Hand hygiene	Sterile gown	Sterile gloves	Sterile drapes	Antiseptic	Occlusive dx		CHG aqueous	1-3 days	Hat/cap	Mask	Hand hygiene		Sterile gloves
Yes	10-15 years	Nurses	Perfusionists		Physicians	Cardiothoracic surgeons		0 pts	0 pts	12-30 pts	Not applicable				Not applicable		Respiratory			Cardiac	Respiratory			Seldinger technique	Seldinger technique	Seldinger technique	Seldinger technique	Not applicable	Not applicable	JugV dbl	Not applicable	Not applicable	FemV-FemA	Hat/cap	Mask	Hand hygiene	Sterile gown	Sterile gloves	Sterile drapes	Antiseptic	Occlusive dx		CHG alcoholic	7 days		Mask	Hand hygiene		Sterile gloves
Yes	More than 15 years	Nurses	Perfusionists		Physicians	Cardiothoracic surgeons		1-6 pts	6-12 pts	1-6 pts		Cardiac	Respiratory	CPR		Cardiac	Respiratory	CPR		Cardiac	Respiratory		Yes	SemiSeldinger	SemiSeldinger	SemiSeldinger	SemiSeldinger	JugV dbl	JugV dbl	JugV dbl	JugV-CarA	JugV-CarA	JugV-CarA	Hat/cap	Mask	Hand hygiene	Sterile gown	Sterile gloves	Sterile drapes	Antiseptic	Occlusive dx		CHG alcoholic	PRN	Hat/cap	Mask	Hand hygiene		Sterile gloves
Yes	More than 15 years	Nurses			Physicians			1-6 pts	1-6 pts	1-6 pts		Cardiac	Respiratory			Cardiac	Respiratory			Cardiac	Respiratory		No	Seldinger technique	Seldinger technique	Direct cutdown	Direct cutdown	JugV dbl	JugV dbl	JugV dbl	JugV-CarA	JugV-FemA	JugV-FemA	Hat/cap	Mask	Hand hygiene	Sterile gown	Sterile gloves	Sterile drapes	Antiseptic	Occlusive dx		CHG alcoholic	Daily	Hat/cap	Mask	Hand hygiene		Sterile gloves
Yes	More than 15 years	Nurses	Perfusionists		Physicians	Cardiothoracic surgeons		1-6 pts	6-12 pts	1-6 pts		Cardiac	Respiratory			Cardiac	Respiratory	CPR		Cardiac	Respiratory		Yes	SemiSeldinger	SemiSeldinger	SemiSeldinger	SemiSeldinger	Not applicable	Not applicable	Not applicable	Not applicable	Not applicable	Not applicable
Yes	5-10 years	Nurses		Respiratory therapists	Physicians	Cardiothoracic surgeons		12-30 pts	6-12 pts	12-30 pts		Cardiac	Respiratory	CPR		Cardiac	Respiratory	CPR		Cardiac	Respiratory		Yes	Direct cutdown	Direct cutdown	Direct cutdown	Direct cutdown	JugV dbl	JugV dbl	FemV-FemV	JugV-AxA	JugV-AxA	FemV-FemA	Hat/cap	Mask	Hand hygiene	Sterile gown	Sterile gloves	Sterile drapes	Antiseptic	Occlusive dx		CHG aqueous	1-3 days	Hat/cap	Mask	Hand hygiene	Sterile gown	Sterile gloves
Yes	More than 15 years	Nurses		Respiratory therapists	Physicians			1-6 pts	1-6 pts	0 pts			Respiratory	CPR			Respiratory	CPR	Not applicable				Yes	Direct cutdown	Direct cutdown	Direct cutdown	Direct cutdown	JugV dbl	JugV dbl		JugV-CarA	JugV-CarA		Hat/cap	Mask	Hand hygiene	Sterile gown	Sterile gloves	Sterile drapes	Antiseptic	Occlusive dx		Povidone iodine alcoholic	PRN	Hat/cap	Mask	Hand hygiene	Sterile gown	Sterile gloves
No	0-2 years	Nurses	Perfusionists		Physicians	Cardiothoracic surgeons		0 pts	0 pts	6-12 pts	Not applicable				Not applicable					Cardiac	Respiratory	CPR	No	Seldinger technique	Seldinger technique	Seldinger technique	Seldinger technique	Not applicable	Not applicable	JugV dbl	Not applicable	Not applicable	FemV-FemA	Hat/cap	Mask	Hand hygiene	Sterile gown	Sterile gloves	Sterile drapes	Antiseptic	Occlusive dx		CHG alcoholic	PRN	Hat/cap	Mask	Hand hygiene		Sterile gloves
Yes	More than 15 years	Nurses		Respiratory therapists				6-12 pts	12-30 pts			Cardiac	Respiratory			Cardiac	Respiratory	CPR						SemiSeldinger	SemiSeldinger	SemiSeldinger	SemiSeldinger	JugV dbl	JugV dbl		JugV-CarA	JugV-CarA		Hat/cap	Mask	Hand hygiene	Sterile gown	Sterile gloves	Sterile drapes	Antiseptic	Occlusive dx		CHG alcoholic	3-5 days	Hat/cap	Mask	Hand hygiene		Sterile gloves
Yes	5-10 years	Nurses	Perfusionists	Respiratory therapists	Physicians	Cardiothoracic surgeons		0 pts	0 pts	30 or more	Not applicable				Not applicable					Cardiac	Respiratory	CPR	Yes	Seldinger technique	Seldinger technique	SemiSeldinger	SemiSeldinger	Not applicable	Not applicable	JugV dbl	Not applicable	Not applicable	JugV-AxA	Hat/cap	Mask	Hand hygiene	Sterile gown	Sterile gloves	Sterile drapes	Antiseptic	Occlusive dx		CHG aqueous	Daily	Hat/cap	Mask	Hand hygiene		Sterile gloves
No	More than 15 years	Nurses	Perfusionists		Physicians	Cardiothoracic surgeons		0 pts	0 pts	12-30 pts	Not applicable				Not applicable					Cardiac	Respiratory		Yes	Seldinger technique	Seldinger technique	Seldinger technique	Direct cutdown	Not applicable	Not applicable	JugV dbl	Not applicable	Not applicable	FemV-FemA	Hat/cap	Mask	Hand hygiene	Sterile gown	Sterile gloves	Sterile drapes	Antiseptic	Occlusive dx		CHG alcoholic	Daily		Mask		Sterile gown	Sterile gloves
No	More than 15 years	Nurses	Perfusionists	Respiratory therapists	Physicians	Cardiothoracic surgeons		1-6 pts	6-12 pts	6-12 pts			Respiratory			Cardiac	Respiratory			Cardiac	Respiratory	CPR	Yes	Not applicable	Not applicable	Seldinger technique	Seldinger technique				JugV-CarA	FemV-FemA	FemV-FemA	Hat/cap	Mask	Hand hygiene	Sterile gown	Sterile gloves	Sterile drapes	Antiseptic	Occlusive dx		Povidone iodine alcoholic	PRN	Hat/cap	Mask	Hand hygiene	Sterile gown	Sterile gloves
Yes	More than 15 years	Nurses	Perfusionists		Physicians	Cardiothoracic surgeons	Other	12-30 pts	12-30 pts	30 or more		Cardiac	Respiratory	CPR		Cardiac	Respiratory	CPR		Cardiac	Respiratory	CPR	Yes	Seldinger technique	Seldinger technique	Seldinger technique	Seldinger technique	JugV dbl	JugV dbl	FemV-JugV	JugV-CarA	FemV-FemA	FemV-FemA	Hat/cap	Mask	Hand hygiene	Sterile gown	Sterile gloves	Sterile drapes	Antiseptic	Occlusive dx		CHG alcoholic	7 days		Mask	Hand hygiene		Sterile gloves
Yes	2-5 years	Nurses	Perfusionists	Respiratory therapists	Physicians	Cardiothoracic surgeons		1-6 pts	1-6 pts	6-12 pts		Cardiac	Respiratory			Cardiac	Respiratory			Cardiac	Respiratory		No	SemiSeldinger	SemiSeldinger	Direct cutdown	Direct cutdown	JugV dbl	JugV dbl	FemV-JugV	JugV-CarA	JugV-CarA	FemV-FemA	Hat/cap	Mask	Hand hygiene	Sterile gown	Sterile gloves	Sterile drapes	Antiseptic	Occlusive dx		Other	7 days	Hat/cap	Mask	Hand hygiene		Sterile gloves
Yes	2-5 years	Nurses	Perfusionists	Respiratory therapists	Physicians	Cardiothoracic surgeons		1-6 pts	0 pts	1-6 pts	Not applicable				Not applicable					Cardiac	Respiratory	CPR	Yes	Seldinger technique	Direct cutdown	Seldinger technique	Seldinger technique	Not applicable	Not applicable	FemV-FemV	Not applicable	Not applicable	FemV-FemA								Occlusive dx		CHG alcoholic	PRN
Yes	5-10 years	Nurses			Physicians		Other	0 pts	0 pts	30 or more	Not applicable				Not applicable					Cardiac	Respiratory	CPR	Yes	Seldinger technique	Seldinger technique	Seldinger technique	Seldinger technique	Not applicable	Not applicable	JugV dbl	Not applicable	Not applicable	FemV-FemA	Hat/cap	Mask	Hand hygiene	Sterile gown	Sterile gloves	Sterile drapes	Antiseptic	Occlusive dx	Other	CHG alcoholic	PRN	Hat/cap	Mask	Hand hygiene		Sterile gloves
Yes	2-5 years	Nurses	Perfusionists			Cardiothoracic surgeons	Other	1-6 pts	12-30 pts	30 or more		Cardiac				Cardiac	Respiratory			Cardiac	Respiratory		Yes	Seldinger technique	Seldinger technique	Direct cutdown	Direct cutdown		JugV dbl	FemV-JugV	Not applicable	Not applicable	FemV-FemA	Hat/cap	Mask	Hand hygiene	Sterile gown	Sterile gloves	Sterile drapes	Antiseptic	Occlusive dx		CHG alcoholic	Daily	Hat/cap	Mask	Hand hygiene	Sterile gown	Sterile gloves
Yes	More than 15 years	Nurses	Perfusionists			Cardiothoracic surgeons		1-6 pts	6-12 pts	0 pts		Cardiac	Respiratory	CPR		Cardiac	Respiratory	CPR	Not applicable				No	Seldinger technique	Seldinger technique	Direct cutdown	Direct cutdown	JugV dbl	JugV dbl	Not applicable	JugV-CarA	JugV-CarA		Hat/cap	Mask	Hand hygiene	Sterile gown	Sterile gloves	Sterile drapes	Antiseptic	Occlusive dx		CHG aqueous	Daily	Hat/cap	Mask	Hand hygiene		Sterile gloves
Yes	More than 15 years	Nurses	Perfusionists		Physicians	Cardiothoracic surgeons		30 or more	12-30 pts	1-6 pts		Cardiac	Respiratory	CPR		Cardiac	Respiratory	CPR		Cardiac	Respiratory	CPR	No	SemiSeldinger	SemiSeldinger	SemiSeldinger	SemiSeldinger	JugV-FemV	JugV dbl	JugV dbl	JugV-CarA	JugV-FemA	JugV-AxA	Hat/cap	Mask	Hand hygiene	Sterile gown	Sterile gloves	Sterile drapes	Antiseptic	Occlusive dx	Other	CHG alcoholic	1-3 days	Hat/cap	Mask	Hand hygiene	Sterile gown	Sterile gloves
Yes	2-5 years				Physicians					6-12 pts										Cardiac	Respiratory		No	Seldinger technique	Seldinger technique	Seldinger technique	Seldinger technique			FemV-JugV			FemV-FemA		Mask	Hand hygiene	Sterile gown	Sterile gloves		Antiseptic	Occlusive dx		Povidone iodine alcoholic	Daily		Mask	Hand hygiene	Sterile gown	Sterile gloves
Yes	More than 15 years	Nurses	Perfusionists		Physicians	Cardiothoracic surgeons		12-30 pts	12-30 pts	30 or more		Cardiac	Respiratory	CPR		Cardiac	Respiratory	CPR		Cardiac	Respiratory	CPR	Yes	SemiSeldinger	SemiSeldinger	Direct cutdown	Direct cutdown	JugV dbl	JugV dbl	JugV-FemV	JugV-CarA	JugV-CarA	FemV-FemA	Hat/cap	Mask	Hand hygiene	Sterile gown	Sterile gloves	Sterile drapes	Antiseptic	Occlusive dx		CHG alcoholic	1-3 days		Mask	Hand hygiene		Sterile gloves
Yes	5-10 years	Nurses								12-30 pts										Cardiac	Respiratory	CPR	Yes	Seldinger technique	Seldinger technique	Direct cutdown	Direct cutdown			FemV-FemV			FemV-FemA		Mask	Hand hygiene	Sterile gown	Sterile gloves	Sterile drapes	Antiseptic	Occlusive dx		Other	PRN			Hand hygiene		Sterile gloves
Yes	More than 15 years	Nurses	Perfusionists	Respiratory therapists	Physicians	Cardiothoracic surgeons		6-12 pts	6-12 pts	0 pts		Cardiac	Respiratory	CPR		Cardiac	Respiratory	CPR	Not applicable				Yes	Seldinger technique	Seldinger technique	Direct cutdown	Direct cutdown	JugV dbl	JugV dbl		JugV-CarA	FemV-FemA		Hat/cap	Mask	Hand hygiene	Sterile gown	Sterile gloves	Sterile drapes	Antiseptic	Occlusive dx		CHG alcoholic	Daily	Hat/cap	Mask	Hand hygiene		Sterile gloves
Yes	0-2 years	Nurses	Perfusionists	Respiratory therapists	Physicians	Cardiothoracic surgeons			1-6 pts	12-30 pts							Respiratory			Cardiac	Respiratory	CPR	Yes	Seldinger technique	Seldinger technique	Seldinger technique	Seldinger technique		JugV dbl	JugV dbl		FemV-FemA	FemV-FemA	Hat/cap	Mask	Hand hygiene	Sterile gown	Sterile gloves	Sterile drapes	Antiseptic	Occlusive dx		CHG aqueous	5-7 days	Hat/cap	Mask	Hand hygiene		Sterile gloves
Yes	10-15 years	Nurses	Perfusionists		Physicians	Cardiothoracic surgeons				12-30 pts										Cardiac	Respiratory	CPR	No	Seldinger technique	Seldinger technique	Seldinger technique	Seldinger technique			JugV dbl			FemV-FemA	Hat/cap	Mask	Hand hygiene	Sterile gown	Sterile gloves	Sterile drapes	Antiseptic	Occlusive dx		CHG aqueous	7 days		Mask	Hand hygiene		Sterile gloves
Yes	5-10 years	Nurses	Perfusionists		Physicians	Cardiothoracic surgeons	Other	0 pts	0 pts	12-30 pts										Cardiac	Respiratory	CPR	Yes	Seldinger technique	Seldinger technique	Seldinger technique	Seldinger technique			JugV dbl			JugV-FemA	Hat/cap	Mask	Hand hygiene	Sterile gown	Sterile gloves	Sterile drapes	Antiseptic	Occlusive dx		Povidone iodine alcoholic	3-5 days	Hat/cap	Mask	Hand hygiene		Sterile gloves
Yes	More than 15 years	Nurses			Physicians			0 pts	0 pts	12-30 pts										Cardiac	Respiratory	CPR	Yes	Seldinger technique	Seldinger technique	Seldinger technique	SemiSeldinger			FemV-JugV			Femoral vein-Axillary artery	Hat/cap	Mask	Hand hygiene	Sterile gown	Sterile gloves	Sterile drapes	Antiseptic	Occlusive dx		Isopropyl alcohol 70%	1-3 days	Hat/cap	Mask	Hand hygiene
Yes	2-5 years		Perfusionists		Physicians			1-6 pts	6-12 pts	30 or more		Cardiac				Cardiac				Cardiac	Respiratory		Yes	SemiSeldinger	SemiSeldinger	SemiSeldinger	SemiSeldinger	Not applicable	Not applicable	FemV-FemV	JugV-CarA	FemV-FemA	FemV-FemA							Antiseptic			CHG alcoholic	1-3 days			Hand hygiene
Yes	More than 15 years		Perfusionists					6-12 pts	6-12 pts	30 or more		Cardiac	Respiratory	CPR		Cardiac	Respiratory	CPR		Cardiac	Respiratory	CPR	Yes	Seldinger technique	Seldinger technique	Seldinger technique	Seldinger technique	Not applicable	Not applicable	FemV-JugV	JugV-CarA	JugV-CarA	FemV-FemA	Hat/cap	Mask	Hand hygiene	Sterile gown	Sterile gloves	Sterile drapes	Antiseptic	Occlusive dx		CHG alcoholic	1-3 days	Hat/cap	Mask	Hand hygiene
Yes	5-10 years			Respiratory therapists	Physicians	Cardiothoracic surgeons		1-6 pts	1-6 pts	12-30 pts			Respiratory				Respiratory			Cardiac	Respiratory		Yes	Seldinger technique	Seldinger technique	SemiSeldinger	SemiSeldinger	JugV dbl	JugV dbl	JugV dbl	JugV-CarA	FemV-FemA	FemV-FemA	Hat/cap	Mask	Hand hygiene	Sterile gown	Sterile gloves	Sterile drapes	Antiseptic	Occlusive dx		CHG aqueous	PRN	Hat/cap	Mask	Hand hygiene		Sterile gloves
Yes	5-10 years	Nurses	Perfusionists		Physicians	Cardiothoracic surgeons		0 pts	1-6 pts	12-30 pts	Not applicable					Cardiac	Respiratory			Cardiac	Respiratory		No	Seldinger technique	Seldinger technique	Seldinger technique	Seldinger technique	Not applicable	JugV dbl	FemV-JugV	Not applicable	Not applicable	FemV-FemA	Hat/cap	Mask	Hand hygiene	Sterile gown	Sterile gloves	Sterile drapes	Antiseptic			CHG aqueous	1-3 days
Yes	5-10 years	Nurses	Perfusionists		Physicians	Cardiothoracic surgeons		0 pts	0 pts	6-12 pts										Cardiac	Respiratory		Yes	SemiSeldinger	SemiSeldinger	SemiSeldinger	SemiSeldinger	Not applicable	Not applicable	FemV-FemV	Not applicable	Not applicable	Femoral vein-Axillary artery	Hat/cap	Mask	Hand hygiene	Sterile gown	Sterile gloves	Sterile drapes	Antiseptic			Povidone iodine alcoholic	1-3 days	Hat/cap	Mask	Hand hygiene		Sterile gloves
No	2-5 years		Perfusionists			Cardiothoracic surgeons		12-30 pts	0 pts	12-30 pts		Cardiac	Respiratory	CPR	Not applicable					Cardiac	Respiratory	CPR	Yes	Seldinger technique	Seldinger technique	Seldinger technique	SemiSeldinger	Not applicable	Not applicable	FemV-JugV	FemV-FemA	Not applicable	FemV-FemA	Hat/cap	Mask	Hand hygiene	Sterile gown	Sterile gloves	Sterile drapes	Antiseptic	Occlusive dx		CHG alcoholic	1-3 days	Hat/cap	Mask	Hand hygiene		Sterile gloves
Yes	More than 15 years	Nurses	Perfusionists		Physicians	Cardiothoracic surgeons		12-30 pts	6-12 pts	30 or more		Cardiac	Respiratory	CPR		Cardiac	Respiratory	CPR		Cardiac	Respiratory	CPR	No	SemiSeldinger	SemiSeldinger	SemiSeldinger	SemiSeldinger	JugV dbl	JugV dbl	FemV-FemV	JugV-CarA	FemV-FemA	FemV-FemA
Yes	10-15 years	Nurses	Perfusionists		Physicians	Cardiothoracic surgeons		1-6 pts	12-30 pts	30 or more			Respiratory				Respiratory	CPR		Cardiac	Respiratory	CPR	Yes	Seldinger technique	Seldinger technique	Seldinger technique	Direct cutdown	Not applicable	JugV dbl	FemV-JugV	JugV-CarA	JugV-CarA	FemV-FemA	Hat/cap	Mask	Hand hygiene	Sterile gown	Sterile gloves	Sterile drapes	Antiseptic	Occlusive dx		CHG aqueous	PRN	Hat/cap	Mask	Hand hygiene	Sterile gown	Sterile gloves
Yes	5-10 years	Nurses	Perfusionists		Physicians	Cardiothoracic surgeons		1-6 pts	1-6 pts	1-6 pts		Cardiac		CPR		Cardiac		CPR		Cardiac			Yes	Not applicable	Not applicable	Direct cutdown	Direct cutdown	Not applicable	Not applicable	Not applicable	JugV-CarA	JugV-CarA	JugV-CarA	Hat/cap	Mask	Hand hygiene	Sterile gown	Sterile gloves	Sterile drapes	Antiseptic	Occlusive dx		CHG alcoholic	PRN			Hand hygiene		Sterile gloves
Yes	More than 15 years	Nurses	Perfusionists	Respiratory therapists	Physicians	Cardiothoracic surgeons				30 or more										Cardiac	Respiratory	CPR	No	Seldinger technique	Seldinger technique	Seldinger technique	Seldinger technique			FemV-FemV			FemV-FemA	Hat/cap	Mask	Hand hygiene	Sterile gown	Sterile gloves	Sterile drapes	Antiseptic			Povidone iodine alcoholic	1-3 days			Hand hygiene
Yes	More than 15 years	Nurses		Respiratory therapists	Physicians	Cardiothoracic surgeons		30 or more	12-30 pts	1-6 pts		Cardiac	Respiratory	CPR		Cardiac	Respiratory	CPR		Cardiac	Respiratory	CPR	Yes	SemiSeldinger	SemiSeldinger	Direct cutdown	Direct cutdown	JugV dbl	JugV dbl	JugV dbl	JugV-CarA	JugV-CarA	FemV-FemA	Hat/cap	Mask	Hand hygiene	Sterile gown	Sterile gloves	Sterile drapes	Antiseptic	Occlusive dx		CHG aqueous	7 days	Hat/cap	Mask	Hand hygiene	Sterile gown	Sterile gloves
Yes	5-10 years	Nurses			Physicians			0 pts	0 pts	30 or more	Not applicable				Not applicable					Cardiac	Respiratory	CPR	Yes	Seldinger technique	Seldinger technique	Seldinger technique	Seldinger technique	Not applicable	Not applicable	FemV-JugV	Not applicable	Not applicable	FemV-FemA	Hat/cap	Mask	Hand hygiene	Sterile gown	Sterile gloves	Sterile drapes	Antiseptic			Other	PRN	Hat/cap	Mask	Hand hygiene
No	5-10 years	Nurses		Respiratory therapists	Physicians			12-30 pts	6-12 pts	1-6 pts		Cardiac				Cardiac					Respiratory		Unsure	Not applicable	Not applicable	Not applicable	Not applicable	Not applicable	Not applicable	Not applicable	Not applicable	Not applicable	Not applicable
Yes	More than 15 years	Nurses	Perfusionists	Respiratory therapists	Physicians		Other	12-30 pts	1-6 pts	0 pts		Cardiac	Respiratory			Cardiac	Respiratory						Yes	SemiSeldinger	SemiSeldinger	Direct cutdown	Direct cutdown	JugV-FemV	JugV-FemV	Not applicable	JugV-CarA	JugV-CarA	Not applicable	Hat/cap	Mask	Hand hygiene	Sterile gown	Sterile gloves	Sterile drapes	Antiseptic	Occlusive dx		CHG alcoholic	PRN	Hat/cap	Mask	Hand hygiene		Sterile gloves
Yes	5-10 years	Nurses	Perfusionists	Respiratory therapists	Physicians			12-30 pts	0 pts	12-30 pts	Not applicable				Not applicable					Cardiac	Respiratory		Yes	Seldinger technique	Seldinger technique	Direct cutdown	Direct cutdown	Not applicable	Not applicable	FemV-JugV	Not applicable	Not applicable	Femoral vein-Axillary artery	Hat/cap	Mask	Hand hygiene	Sterile gown	Sterile gloves	Sterile drapes	Antiseptic	Occlusive dx		Povidone iodine alcoholic	1-3 days			Hand hygiene
No	5-10 years				Physicians			0 pts	0 pts	12-30 pts	Not applicable				Not applicable					Cardiac	Respiratory	CPR	Yes	Seldinger technique	Seldinger technique	Seldinger technique	Seldinger technique	Not applicable	Not applicable	FemV-JugV	Not applicable	Not applicable	FemV-FemA	Hat/cap	Mask	Hand hygiene	Sterile gown	Sterile gloves	Sterile drapes	Antiseptic			CHG alcoholic	3-5 days	Hat/cap	Mask	Hand hygiene	Sterile gown	Sterile gloves
Yes	More than 15 years	Nurses	Perfusionists		Physicians	Cardiothoracic surgeons		1-6 pts	1-6 pts	30 or more		Cardiac	Respiratory			Cardiac	Respiratory	CPR		Cardiac	Respiratory	CPR	Yes	Seldinger technique	Seldinger technique	SemiSeldinger	SemiSeldinger		FemV-JugV	FemV-FemV	JugV-CarA	JugV-CarA	FemV-FemA	Hat/cap	Mask	Hand hygiene	Sterile gown	Sterile gloves	Sterile drapes	Antiseptic	Occlusive dx		CHG alcoholic	PRN			Hand hygiene		Sterile gloves
Yes	5-10 years	Nurses	Perfusionists			Cardiothoracic surgeons			6-12 pts	1-6 pts						Cardiac				Cardiac	Respiratory		Yes
Yes	More than 15 years	Nurses	Perfusionists		Physicians	Cardiothoracic surgeons		6-12 pts	6-12 pts	0 pts		Cardiac	Respiratory			Cardiac	Respiratory		Not applicable				Yes	Direct cutdown	Direct cutdown	Direct cutdown	Direct cutdown	JugV-FemV	FemV-JugV	Not applicable	JugV-CarA	JugV-CarA	Not applicable	Hat/cap	Mask	Hand hygiene	Sterile gown	Sterile gloves	Sterile drapes	Antiseptic	Occlusive dx		Povidone iodine alcoholic	PRN			Hand hygiene		Sterile gloves
Yes	5-10 years	Nurses	Perfusionists		Physicians	Cardiothoracic surgeons		1-6 pts	6-12 pts	0 pts		Cardiac	Respiratory	CPR		Cardiac	Respiratory	CPR	Not applicable				Yes	Direct cutdown	Direct cutdown	Direct cutdown	Direct cutdown	JugV dbl	FemV-JugV	Not applicable	JugV-CarA	JugV-FemA	Not applicable	Hat/cap	Mask	Hand hygiene	Sterile gown	Sterile gloves	Sterile drapes	Antiseptic	Occlusive dx		CHG aqueous	3-5 days	Hat/cap	Mask	Hand hygiene	Sterile gown	Sterile gloves
Yes	More than 15 years	Nurses	Perfusionists		Physicians	Cardiothoracic surgeons		1-6 pts	1-6 pts	30 or more		Cardiac	Respiratory			Cardiac	Respiratory			Cardiac	Respiratory	CPR	Yes	SemiSeldinger	SemiSeldinger	SemiSeldinger	SemiSeldinger	Not applicable	JugV dbl	FemV-JugV	JugV-CarA	JugV-CarA	Femoral vein-Axillary artery	Hat/cap	Mask	Hand hygiene	Sterile gown	Sterile gloves	Sterile drapes	Antiseptic	Occlusive dx		Povidone iodine alcoholic	1-3 days
Yes	More than 15 years	Nurses			Physicians		Other			12-30 pts										Cardiac	Respiratory	CPR	No	Seldinger technique	Seldinger technique	Seldinger technique	SemiSeldinger			FemV-JugV		FemV-FemA		Hat/cap	Mask	Hand hygiene	Sterile gown	Sterile gloves		Antiseptic	Occlusive dx		Other	Daily
Yes	5-10 years	Nurses	Perfusionists		Physicians	Cardiothoracic surgeons		1-6 pts	6-12 pts	30 or more		Cardiac	Respiratory			Cardiac	Respiratory	CPR		Cardiac	Respiratory	CPR	Yes	Seldinger technique	Seldinger technique	Seldinger technique	Seldinger technique			FemV-JugV	JugV-CarA	JugV-CarA	FemV-FemA	Hat/cap	Mask	Hand hygiene	Sterile gown	Sterile gloves	Sterile drapes	Antiseptic	Occlusive dx		Povidone iodine alcoholic	Daily		Mask			Sterile gloves
Yes	5-10 years	Nurses	Perfusionists	Respiratory therapists	Physicians	Cardiothoracic surgeons		1-6 pts	6-12 pts	12-30 pts		Cardiac	Respiratory			Cardiac	Respiratory			Cardiac	Respiratory		Yes	Seldinger technique	Seldinger technique	Seldinger technique	Direct cutdown	JugV dbl	FemV-JugV	FemV-JugV	JugV-CarA	JugV-CarA	JugV-AxA	Hat/cap	Mask	Hand hygiene	Sterile gown	Sterile gloves	Sterile drapes	Antiseptic	Occlusive dx		Povidone iodine alcoholic	PRN	Hat/cap	Mask	Hand hygiene		Sterile gloves
No	More than 15 years	Nurses	Perfusionists		Physicians	Cardiothoracic surgeons			1-6 pts	12-30 pts		Cardiac	Respiratory	CPR		Cardiac	Respiratory	CPR		Cardiac	Respiratory	CPR	Yes	Seldinger technique	Seldinger technique	Direct cutdown	Direct cutdown			FemV-JugV			FemV-FemA	Hat/cap	Mask	Hand hygiene	Sterile gown	Sterile gloves	Sterile drapes	Antiseptic			Isopropyl alcohol 70%	3-5 days	Hat/cap	Mask	Hand hygiene		Sterile gloves
Yes	More than 15 years	Nurses	Perfusionists		Physicians	Cardiothoracic surgeons		12-30 pts	12-30 pts	1-6 pts		Cardiac	Respiratory	CPR		Cardiac	Respiratory	CPR		Cardiac		CPR	Yes	Direct cutdown	Direct cutdown	Direct cutdown	Direct cutdown	JugV-FemV	JugV-FemV	Not applicable	JugV-CarA	JugV-CarA	FemV-FemA	Hat/cap	Mask	Hand hygiene	Sterile gown	Sterile gloves	Sterile drapes	Antiseptic	Occlusive dx		Povidone iodine alcoholic	1-3 days	Hat/cap	Mask		Sterile gown	Sterile gloves
Yes	5-10 years	Nurses	Perfusionists		Physicians			30 or more	0 pts	30 or more										Cardiac	Respiratory	CPR	Yes	Seldinger technique	Seldinger technique	Seldinger technique	Seldinger technique			JugV dbl	Not applicable	Not applicable	FemV-FemA	Hat/cap	Mask	Hand hygiene	Sterile gown	Sterile gloves	Sterile drapes	Antiseptic	Occlusive dx		CHG aqueous	1-3 days	Hat/cap	Mask			Sterile gloves
Yes	More than 15 years	Nurses			Physicians			1-6 pts	1-6 pts	0 pts		Cardiac	Respiratory			Cardiac	Respiratory	CPR	Not applicable				Yes	Direct cutdown	Direct cutdown	Direct cutdown	Direct cutdown	JugV dbl	JugV dbl	Not applicable	JugV-CarA	JugV-FemA	Not applicable	Hat/cap	Mask	Hand hygiene	Sterile gown	Sterile gloves	Sterile drapes	Antiseptic			CHG aqueous	PRN					Sterile gloves
Yes	10-15 years		Perfusionists		Physicians			1-6 pts	6-12 pts	12-30 pts		Cardiac	Respiratory	CPR		Cardiac	Respiratory	CPR		Cardiac	Respiratory	CPR	Yes	Seldinger technique	Seldinger technique	Seldinger technique	Seldinger technique	JugV dbl	JugV dbl	FemV-JugV	JugV-CarA	JugV-CarA	FemV-FemA	Hat/cap	Mask	Hand hygiene	Sterile gown	Sterile gloves	Sterile drapes	Antiseptic			Povidone iodine alcoholic	PRN	Hat/cap	Mask	Hand hygiene
Yes	0-2 years	Nurses	Perfusionists		Physicians					6-12 pts										Cardiac	Respiratory		Yes	Seldinger technique	Seldinger technique	Seldinger technique	Seldinger technique			FemV-JugV			FemV-FemA	Hat/cap	Mask	Hand hygiene	Sterile gown	Sterile gloves	Sterile drapes	Antiseptic	Occlusive dx		CHG alcoholic	1-3 days	Hat/cap	Mask	Hand hygiene		Sterile gloves
Yes	5-10 years	Nurses			Physicians	Cardiothoracic surgeons		1-6 pts	1-6 pts	1-6 pts		Cardiac	Respiratory			Cardiac	Respiratory				Respiratory		Yes	SemiSeldinger	SemiSeldinger	SemiSeldinger	Direct cutdown	JugV dbl	JugV dbl	FemV-JugV	JugV-CarA	JugV-CarA	FemV-FemA	Hat/cap	Mask	Hand hygiene	Sterile gown	Sterile gloves	Sterile drapes	Antiseptic	Occlusive dx		CHG alcoholic	Daily		Mask	Hand hygiene	Sterile gown	Sterile gloves
Yes	5-10 years	Nurses	Perfusionists		Physicians	Cardiothoracic surgeons	Other	0 pts	0 pts	1-6 pts	Not applicable				Not applicable					Cardiac	Respiratory		Yes	SemiSeldinger	SemiSeldinger	SemiSeldinger	SemiSeldinger	Not applicable	Not applicable	JugV-FemV	Not applicable	Not applicable	JugV-FemA	Hat/cap	Mask	Hand hygiene	Sterile gown	Sterile gloves	Sterile drapes	Antiseptic	Occlusive dx		CHG alcoholic	PRN	Hat/cap	Mask	Hand hygiene	Sterile gown	Sterile gloves
Yes	2-5 years	Nurses	Perfusionists		Physicians	Cardiothoracic surgeons		1-6 pts	1-6 pts	12-30 pts		Cardiac				Cardiac				Cardiac	Respiratory		No	Seldinger technique	Seldinger technique	SemiSeldinger	SemiSeldinger	Not applicable	Not applicable	FemV-JugV	Not applicable	JugV-CarA	FemV-FemA	Hat/cap	Mask	Hand hygiene	Sterile gown	Sterile gloves	Sterile drapes	Antiseptic	Occlusive dx	Other	CHG aqueous	1-3 days		Mask	Hand hygiene	Sterile gown	Sterile gloves
No	5-10 years	Nurses	Perfusionists		Physicians	Cardiothoracic surgeons		0 pts	0 pts	12-30 pts	Not applicable				Not applicable					Cardiac	Respiratory		Yes	Seldinger technique	Seldinger technique	SemiSeldinger	SemiSeldinger	Not applicable	Not applicable	FemV-JugV	Not applicable	Not applicable	FemV-FemA	Hat/cap	Mask	Hand hygiene	Sterile gown	Sterile gloves	Sterile drapes	Antiseptic			CHG alcoholic	1-3 days	Hat/cap	Mask	Hand hygiene		Sterile gloves
Yes	5-10 years	Nurses	Perfusionists	Respiratory therapists	Physicians	Cardiothoracic surgeons		1-6 pts	1-6 pts	12-30 pts		Cardiac	Respiratory	CPR		Cardiac	Respiratory	CPR		Cardiac	Respiratory	CPR	Yes	Seldinger technique	Seldinger technique	Seldinger technique	Seldinger technique	JugV dbl	JugV dbl	JugV dbl	FemV-FemA	JugV-CarA	JugV-CarA
Yes	More than 15 years	Nurses	Perfusionists	Respiratory therapists				12-30 pts	12-30 pts	12-30 pts		Cardiac	Respiratory	CPR		Cardiac	Respiratory	CPR		Cardiac	Respiratory		Yes	SemiSeldinger	SemiSeldinger	SemiSeldinger	Direct cutdown	JugV dbl	JugV dbl	FemV-FemV	JugV-CarA	JugV-CarA	FemV-FemA	Hat/cap	Mask	Hand hygiene	Sterile gown	Sterile gloves	Sterile drapes	Antiseptic			CHG alcoholic	1-3 days		Mask	Hand hygiene		Sterile gloves
Yes	2-5 years	Nurses	Perfusionists	Respiratory therapists	Physicians	Cardiothoracic surgeons	Other	0 pts	0 pts	12-30 pts	Not applicable				Not applicable					Cardiac	Respiratory	CPR	No	Seldinger technique	Seldinger technique	Seldinger technique	Seldinger technique	Not applicable	Not applicable	JugV dbl	Not applicable	Not applicable	FemV-FemA	Hat/cap	Mask	Hand hygiene	Sterile gown	Sterile gloves	Sterile drapes	Antiseptic	Occlusive dx		CHG alcoholic	PRN			Hand hygiene
Yes	5-10 years	Nurses	Perfusionists			Cardiothoracic surgeons		12-30 pts	12-30 pts	6-12 pts		Cardiac		CPR		Cardiac		CPR		Cardiac	Respiratory		No	Seldinger technique	Seldinger technique	SemiSeldinger	SemiSeldinger	FemV-FemV	FemV-FemV	FemV-JugV	FemV-FemA	FemV-FemA	FemV-FemA	Hat/cap	Mask	Hand hygiene	Sterile gown	Sterile gloves		Antiseptic	Occlusive dx		Povidone iodine alcoholic	3-5 days			Hand hygiene		Sterile gloves
Yes	More than 15 years	Nurses	Perfusionists				Other	6-12 pts	6-12 pts	12-30 pts		Cardiac	Respiratory			Cardiac	Respiratory			Cardiac	Respiratory		Yes	Seldinger technique	Seldinger technique	Direct cutdown	Direct cutdown	Not applicable	FemV-FemV	FemV-JugV	JugV-CarA	FemV-FemA	FemV-FemA	Hat/cap	Mask	Hand hygiene	Sterile gown	Sterile gloves	Sterile drapes	Antiseptic	Occlusive dx		CHG alcoholic	5-7 days			Hand hygiene		Sterile gloves
Yes	5-10 years	Nurses	Perfusionists		Physicians			0 pts	0 pts	30 or more										Cardiac	Respiratory	CPR	Yes	Seldinger technique	Seldinger technique	Seldinger technique	Seldinger technique			FemV-FemV			FemV-FemA
No	5-10 years	Nurses	Perfusionists	Respiratory therapists	Physicians	Cardiothoracic surgeons		0 pts	0 pts	12-30 pts	Not applicable				Not applicable					Cardiac	Respiratory	CPR	Yes	Seldinger technique	Seldinger technique	Seldinger technique	Seldinger technique	Not applicable	Not applicable	JugV dbl	Not applicable	Not applicable	FemV-FemA	Hat/cap	Mask	Hand hygiene	Sterile gown	Sterile gloves	Sterile drapes	Antiseptic	Occlusive dx		CHG alcoholic	1-3 days	Hat/cap	Mask	Hand hygiene		Sterile gloves
Yes	5-10 years				Physicians	Cardiothoracic surgeons		0 pts	1-6 pts	30 or more	Not applicable					Cardiac	Respiratory	CPR		Cardiac	Respiratory	CPR	Yes	Seldinger technique	Seldinger technique	Seldinger technique	Seldinger technique	Not applicable	FemV-JugV	FemV-FemV	JugV-CarA	JugV-CarA	FemV-FemA	Hat/cap	Mask	Hand hygiene	Sterile gown	Sterile gloves	Sterile drapes	Antiseptic	Occlusive dx		Povidone iodine alcoholic	1-3 days			Hand hygiene		Sterile gloves
Yes	More than 15 years	Nurses	Perfusionists	Respiratory therapists	Physicians	Cardiothoracic surgeons	Other	6-12 pts	6-12 pts	30 or more		Cardiac	Respiratory	CPR		Cardiac	Respiratory	CPR		Cardiac	Respiratory	CPR	Yes	Seldinger technique	Seldinger technique	Seldinger technique	Seldinger technique			FemV-JugV	JugV-CarA	FemV-FemA	FemV-FemA	Hat/cap	Mask	Hand hygiene	Sterile gown	Sterile gloves	Sterile drapes	Antiseptic	Occlusive dx		CHG alcoholic	3-5 days		Mask	Hand hygiene		Sterile gloves
Yes	5-10 years	Nurses	Perfusionists		Physicians	Cardiothoracic surgeons		12-30 pts	12-30 pts	0 pts		Cardiac	Respiratory			Cardiac	Respiratory			Cardiac			Yes	Direct cutdown	Direct cutdown	Direct cutdown	Direct cutdown	JugV dbl	Not applicable	Not applicable	JugV-CarA	JugV-CarA	Not applicable	Hat/cap	Mask	Hand hygiene	Sterile gown	Sterile gloves	Sterile drapes	Antiseptic	Occlusive dx		CHG aqueous	Daily	Hat/cap	Mask	Hand hygiene	Sterile gown	Sterile gloves
Yes	5-10 years	Nurses	Perfusionists		Physicians	Cardiothoracic surgeons		12-30 pts	6-12 pts	1-6 pts		Cardiac	Respiratory	CPR		Cardiac	Respiratory	CPR				CPR	Yes	Direct cutdown	Direct cutdown	Direct cutdown	Direct cutdown	JugV dbl	JugV dbl	Not applicable	JugV-CarA	JugV-CarA	FemV-FemA	Hat/cap	Mask	Hand hygiene	Sterile gown	Sterile gloves	Sterile drapes	Antiseptic	Occlusive dx		Povidone iodine alcoholic	PRN	Hat/cap	Mask	Hand hygiene		Sterile gloves
[truncated: 40 more columns]
